# Supplementary material for: Hospital Website Rankings in the United States: Expanding Benchmarks and Standards for Effective Consumer Engagement
Source: J Med Internet Res. 2014 Feb 25;16(2):e64. doi: 10.2196/jmir.3054 (PMC3961706; doi:10.2196/jmir.3054)
Supplement: Supplementary file 3 [file jmir_v16i2e64_app3.xlsx]

## Sheet: SitebeamAHA
AHAID	MNAME	Match	standardized domain	registrar
6030010	Kwajalein Hospital	#N/A	#N/A	#N/A
6040001	Wilma N. Vazquez Medical Center	#N/A	#N/A	#N/A
6040002	Hospital San Francisco	#N/A	#N/A	#N/A
6040004	Hospital Interamericano De Medicina Avanzada	#N/A	#N/A	#N/A
6040005	Hospital Buen Samaritano	#N/A	#N/A	#N/A
6040006	Cardiovascular Center of Puerto Rico and the Caribbean	#N/A	#N/A	#N/A
6040007	Hospital Manati Medical Center	#N/A	#N/A	#N/A
6040008	Hospital Metropolitano San German	#N/A	#N/A	#N/A
6040009	HEALTHSOUTH Rehabilitation Hospital	#N/A	#N/A	#N/A
6040011	Hospital San Carlos Borromeo	#N/A	#N/A	#N/A
6040012	Hospital San Cristobal	#N/A	#N/A	#N/A
6040020	Hospital Dr. Cayetano Coll Y Toste	#N/A	#N/A	#N/A
6040025	Hospital El Buen Pastor	#N/A	#N/A	#N/A
6040030	Hospital Metropolitano Dr. Susoni	#N/A	#N/A	#N/A
6040040	Lafayette Hospital	#N/A	#N/A	#N/A
6040050	University Hospital	#N/A	#N/A	#N/A
6040054	Hospital Hermanos Melendez	#N/A	#N/A	#N/A
6040055	Hospital San Pablo	#N/A	#N/A	#N/A
6040070	Castaner General Hospital	#N/A	#N/A	#N/A
6040080	Hospital Menonita De Cayey	#N/A	#N/A	#N/A
6040090	Hospital Metropolitan	#N/A	#N/A	#N/A
6040110	Hospital San Pablo Del Este	#N/A	#N/A	#N/A
6040115	Doctor's Center of Bayamon	#N/A	#N/A	#N/A
6040129	HEALTHSOUTH Hospital of Manati	#N/A	#N/A	#N/A
6040135	Hospital Santa Rosa	#N/A	#N/A	#N/A
6040145	Hospital Episcopal Cristo Redentor	#N/A	#N/A	#N/A
6040155	Auxilio Mutuo Hospital	#N/A	#N/A	#N/A
6040157	Hospital Del Maestro	#N/A	#N/A	#N/A
6040160	Hospital Oriente	#N/A	#N/A	#N/A
6040165	Hospital HMA de Humacao	#N/A	#N/A	#N/A
6040170	Ryder Memorial Hospital	#N/A	#N/A	#N/A
6040175	Hospital Metropolitano Dr. Tito Mattei	#N/A	#N/A	#N/A
6040192	Mennonite General Hospital	#N/A	#N/A	#N/A
6040215	Hospital Perea	#N/A	#N/A	#N/A
6040218	Clinica Espanola	#N/A	#N/A	#N/A
6040220	Bella Vista Hospital	#N/A	#N/A	#N/A
6040230	Dr. Pila's Hospital	#N/A	#N/A	#N/A
6040240	Hospital Oncologico Andres Grillasca	#N/A	#N/A	#N/A
6040250	Hospital De Damas	#N/A	#N/A	#N/A
6040260	St. Luke's Episcopal Hospital	#N/A	#N/A	#N/A
6040290	Dr. Ramon E. Betances Hospital-Mayaguez Medical Center Branch	#N/A	#N/A	#N/A
6040294	Hospital Universitario Dr. Ramon Ruiz Arnau	#N/A	#N/A	#N/A
6040296	San Carlos General Hospital	#N/A	#N/A	#N/A
6040300	State Psychiatric Hospital	#N/A	#N/A	#N/A
6040325	Doctors Center	#N/A	#N/A	#N/A
6040345	Hospital De La Concepcion	#N/A	#N/A	#N/A
6040370	Ashford Presbyterian Community Hospital	#N/A	#N/A	#N/A
6040377	San Juan City Hospital	#N/A	#N/A	#N/A
6040395	Hospital San Gerardo	#N/A	#N/A	#N/A
6040400	Veterans Affairs Medical Center	#N/A	#N/A	#N/A
6040405	San Juan Capestrano Hospital	#N/A	#N/A	#N/A
6040420	Doctors' Center Hospital San Juan	#N/A	#N/A	#N/A
6040425	Hospital de la Universidad de Puerto Rico/Dr. Federico Trilla	#N/A	#N/A	#N/A
6040432	Hospital Pavia-Hato Rey	#N/A	#N/A	#N/A
6040435	Hospital Pavia-Santurce	#N/A	#N/A	#N/A
6040444	San Jorge Children's Hospital	#N/A	#N/A	#N/A
6040445	I. Gonzalez Martinez Oncologic Hospital	#N/A	#N/A	#N/A
6040448	Industrial Hospital	#N/A	#N/A	#N/A
6040475	First Hospital Panamericano	#N/A	#N/A	#N/A
6040500	University Pediatric Hospital	#N/A	#N/A	#N/A
6050010	Schneider Regional Medical Center	#N/A	#N/A	#N/A
6050015	Governor Juan F. Louis Hospital	#N/A	#N/A	#N/A
6060015	Guam Memorial Hospital Authority	#N/A	#N/A	#N/A
6060020	U. S. Naval Hospital	#N/A	#N/A	#N/A
6070010	Lyndon B. Johnson Tropical Medical Center	#N/A	#N/A	#N/A
6080001	Commonwealth Health Center	#N/A	#N/A	#N/A
6110002	Acadia Hospital	19	acadiahospital.org	org
6110003	Mid Coast Hospital	3045	midcoasthealth.com	com
6110008	Mercy Hospital of Portland	#N/A	#N/A	#N/A
6110020	Riverview Psychiatric Center	#N/A	#N/A	#N/A
6110040	Dorothea Dix Psychiatric Center	478	maine.gov	gov
6110050	Eastern Maine Medical Center	1925	emmc.org	org
6110070	St. Joseph Hospital	4160	stjoeshealing.org	org
6110090	Mount Desert Island Hospital	511	mdihospital.org	org
6110120	Waldo County General Hospital	4582	wcgh.org	org
6110140	Southern Maine Medical Center	4019	smmc.org	org
6110150	Blue Hill Memorial Hospital	1326	bhmh.org	org
6110160	St. Andrews Hospital and Healthcare Center	4104	standrewshealthcare.org	org
6110167	Bridgton Hospital	1380	bridgtonhospital.org	org
6110173	Parkview Adventist Medical Center	674	parkviewamc.org	org
6110180	Calais Regional Hospital	1421	calaishospital.com	com
6110200	Cary Medical Center	1470	carymedicalcenter.org	org
6110220	Miles Memorial Hospital	3074	mmc.org	org
6110240	Mayo Regional Hospital	2853	mayohospital.com	com
6110260	Maine Coast Memorial Hospital	2885	mcmhospital.org	org
6110280	Franklin Memorial Hospital	1995	fchn.org	org
6110290	Northern Maine Medical Center	3259	nmmc.org	org
6110310	Charles A. Dean Memorial Hospital	1418	cadean.org	org
6110330	Houlton Regional Hospital	4734	houltonregional.org	org
6110370	Central Maine Medical Center	1627	cmmc.org	org
6110380	St. Mary's Regional Medical Center	4213	stmarysmaine.com	com
6110386	Down East Community Hospital	1778	dech.org	org
6110387	Millinocket Regional Hospital	3129	mrhme.org	org
6110390	Stephens Memorial Hospital	562	mmc.org	org
6110395	Penobscot Valley Hospital	3618	pvhme.org	org
6110410	Sebasticook Valley Health	782	sebasticookvalleyhealth.org	org
6110430	Maine Medical Center	#N/A	#N/A	#N/A
6110435	New England Rehabilitation Hospital of Portland	3220	nerhp.org	org
6110480	Aroostook Medical Center	4304	tamc.org	org
6110505	Pen Bay Medical Center	3505	penbayhealthcare.org	org
6110510	Rumford Hospital	3728	rumfordhospital.org	org
6110520	Henrietta D. Goodall Hospital	2135	goodallhospital.org	org
6110523	Redington-Fairview General Hospital	3671	rfgh.net	net
6110540	Veterans Affairs Medical Center	2796	va.gov	gov
6110555	MaineGeneral Medical Center-Waterville Campus	2797	mainegeneral.org	org
6110582	Inland Hospital	#N/A	#N/A	#N/A
6110605	Spring Harbor Hospital	4077	springharbor.org	org
6110610	York Hospital	4723	yorkhospital.com	com
6120001	Portsmouth Regional Hospital	#N/A	#N/A	#N/A
6120002	HEALTHSOUTH Rehabilitation Hospital	2271	healthsouthconcord.com	com
6120010	Androscoggin Valley Hospital	1189	avhnh.org	org
6120020	Valley Regional Hospital	4544	vrh.org	org
6120029	Upper Connecticut Valley Hospital	4442	ucvh.info	nfo
6120030	Concord Hospital	#N/A	#N/A	#N/A
6120060	New Hampshire Hospital	1668	concordhospital.org	org
6120080	Wentworth-Douglass Hospital	973	wdhospital.com	com
6120090	Parkland Medical Center	672	parklandmedicalcenter.com	com
6120110	Exeter Hospital	1974	exeterhospital.com	com
6120130	Franklin Regional Hospital	#N/A	#N/A	#N/A
6120145	Hampstead Hospital	#N/A	#N/A	#N/A
6120155	Crotched Mountain Rehabilitation Center	166	cmf.org	org
6120170	Dartmouth-Hitchcock Medical Center	1754	dartmouth-hitchcock.org	org
6120180	Cheshire Medical Center	1537	cheshire-med.com	com
6120190	Lakes Region General Hospital	2760	lrgh.org	org
6120210	Weeks Medical Center	975	weeksmedical.org	org
6120220	Alice Peck Day Memorial Hospital	1065	alicepeckday.org	org
6120225	Catholic Medical Center	1480	catholicmedicalcenter.org	org
6120230	Littleton Regional Hospital	462	littletonnhhospital.org	org
6120240	Elliot Hospital	#N/A	#N/A	#N/A
6120275	Veterans Affairs Medical Center	2806	va.gov	gov
6120290	Southern New Hampshire Medical Center	4024	snhhs.org	org
6120300	St. Joseph Hospital	4179	stjosephhospital.com	com
6120310	New London Hospital	3225	newlondonhospital.org	org
6120330	Memorial Hospital	2933	memorialhospitalnh.org	org
6120340	Monadnock Community Hospital	564	monadnockcommunityhospital.com	com
6120350	Speare Memorial Hospital	#N/A	#N/A	#N/A
6120370	Northeast Rehabilitation Hospital	3266	northeastrehab.com	com
6120380	Frisbie Memorial Hospital	2069	frisbiehospital.com	com
6120410	Huggins Hospital	356	hugginshospital.org	org
6120420	Cottage Hospital	1692	cottagehospital.org	org
6130001	Fletcher Allen Health Care	2022	fletcherallen.org	org
6130015	Central Vermont Medical Center	1738	cvmc.org	org
6130040	Southwestern Vermont Medical Center	889	svhealthcare.org	org
6130060	Brattleboro Memorial Hospital	#N/A	#N/A	#N/A
6130070	Brattleboro Retreat	1375	brattlebororetreat.org	org
6130120	Porter Medical Center	3566	portermedical.org	org
6130140	Copley Hospital	1684	copleyvt.org	org
6130150	North Country Hospital and Health Center	3208	nchsi.org	org
6130200	Gifford Medical Center	2120	giffordmed.org	org
6130210	Rutland Regional Medical Center	3727	rrmc.org	org
6130212	Northwestern Medical Center	3290	northwesternmedicalcenter.org	org
6130225	Northeastern Vermont Regional Hospital	3319	nvrh.org	org
6130250	Springfield Hospital	4075	springfieldhospital.org	org
6130255	Grace Cottage Hospital	#N/A	#N/A	#N/A
6130260	Vermont State Hospital	4744	#VALUE!	#VALUE!
6130270	Veterans Affairs Medical Center	4642	va.gov	gov
6130290	Mt. Ascutney Hospital and Health Center	3145	mtascutneyhospital.org	org
6140002	North Shore Medical Center	#N/A	#N/A	#N/A
6140004	HEALTHSOUTH Rehabilitation Hospital of Western Massachusetts	2293	healthsouthrehab.org	org
6140005	MetroWest Medical Center	3168	mwmc.com	com
6140006	Saints Medical Center	4745	#VALUE!	#VALUE!
6140007	Caritas Good Samaritan Medical Center	859	steward.org	org
6140008	Health Alliance Hospitals	4457	umassmemorial.org	org
6140010	Boston Medical Center	1352	bmc.org	org
6140011	Hallmark Health System	2198	hallmarkhealth.org	org
6140012	Cambridge Health Alliance	1522	challiance.org	org
6140013	Beth Israel Deaconess Medical Center	1333	bidmc.org	org
6140014	Kindred Hospital-Boston	2594	kindredbos.com	com
6140016	Southcoast Hospitals Group	4032	southcoast.org	org
6140017	Beverly Hospital	#N/A	#N/A	#N/A
6140021	New Bedford Rehabilitation Hospital	#N/A	#N/A	#N/A
6140022	Spaulding Rehabilitation Hospital Cape Cod	#N/A	#N/A	#N/A
6140023	Whittier Rehabilitation Hospital	#N/A	#N/A	#N/A
6140024	Kindred Hospital Northeast-Braintree	#N/A	#N/A	#N/A
6140026	Kindred Hospital Northeast-Stoughton	2584	khstoughton.com	com
6140040	Isham Health Center	1102	andover.edu	edu
6140065	Athol Memorial Hospital	1148	atholhospital.org	org
6140080	Sturdy Memorial Hospital	#N/A	#N/A	#N/A
6140090	Nashoba Valley Medical Center	863	steward.org	org
6140110	Edith Nourse Rogers Memorial Veterans Hospital	1305	va.gov	gov
6140215	Brigham and Women's Hospital	#N/A	#N/A	#N/A
6140255	Carney Hospital	858	steward.org	org
6140270	Children's Hospital Boston	#N/A	#N/A	#N/A
6140310	Faulkner Hospital	#N/A	#N/A	#N/A
6140330	Arbour Hospital	#N/A	#N/A	#N/A
6140352	Hebrew Rehabilitation Center	2314	hebrewseniorlife.org	org
6140420	Massachusetts Eye and Ear Infirmary	#N/A	#N/A	#N/A
6140430	Massachusetts General Hospital	#N/A	#N/A	#N/A
6140438	Spaulding Rehabilitation Hospital	4056	spauldingrehab.org	org
6140460	New England Baptist Hospital	3211	nebh.org	org
6140465	Tufts Medical Center	#N/A	#N/A	#N/A
6140570	Veterans Affairs Boston Healthcare System	1364	va.gov	gov
6140581	Shriners Hospitals for Children-Boston	#N/A	#N/A	#N/A
6140583	Dana-Farber Cancer Institute	#N/A	#N/A	#N/A
6140590	Bridgewater State Hospital	#N/A	#N/A	#N/A
6140595	Braintree Rehabilitation Hospital	1373	braintreerehabhospital.com	com
6140610	Franciscan Hospital for Children	265	franciscanhospital.org	org
6140620	Caritas St. Elizabeth's Medical Center	867	steward.org	org
6140630	Signature Healthcare Brockton Hospital	#N/A	#N/A	#N/A
6140645	Brockton Veterans Affairs Medical Center	1365	va.gov	gov
6140680	Bournewood Health Systems	#N/A	#N/A	#N/A
6140690	Lahey Clinic Hospital	#N/A	#N/A	#N/A
6140724	Arbour H. R. I. Hospital	1110	arbourhealth.com	com
6140770	Spaulding Hospital for Continuing Medical Care Cambridge	#N/A	#N/A	#N/A
6140780	Mount Auburn Hospital	#N/A	#N/A	#N/A
6140790	Massachusetts Hospital School	#N/A	#N/A	#N/A
6140840	Clinton Hospital	4456	umassmemorial.org	org
6140850	Emerson Hospital	1918	emersonhospital.org	org
6140892	Dr. J. Corrigan Mental Health Center	#N/A	#N/A	#N/A
6140900	Saint Anne's Hospital	866	steward.org	org
6140923	Falmouth Hospital	1434	capecodhealth.org	org
6140980	Heywood Hospital	2330	heywood.org	org
6140990	Baldpate Hospital	#N/A	#N/A	#N/A
6141010	Fairview Hospital	1316	berkshirehealthsystems.org	org
6141020	Baystate Franklin Medical Center	1285	baystatehealth.com	com
6141080	Merrimack Valley Hospital	861	steward.org	org
6141095	UMass Memorial Medical Center	4455	umassmemorial.org	org
6141110	Holyoke Medical Center	2368	holyokehealth.com	com
6141122	Soldiers' Home in Holyoke	2840	mass.gov	gov
6141130	Cape Cod Hospital	1433	capecodhealth.org	org
6141146	Lemuel Shattuck Hospital	4836	#VALUE!	#VALUE!
6141170	Lawrence General Hospital	443	lawrencegeneral.org	org
6141200	Lowell General Hospital	2758	lowellgeneral.org	org
6141300	UMass Memorial-Marlborough Hospital	4458	umassmemorial.org	org
6141355	Caritas Holy Family Hospital and Medical Center	860	steward.org	org
6141395	Milford Regional Medical Center	3054	milfordregional.org	org
6141410	Milton Hospital	3059	miltonhospital.org	org
6141430	Nantucket Cottage Hospital	3192	nantuckethospital.org	org
6141475	Pembroke Hospital	#N/A	#N/A	#N/A
6141500	Anna Jaques Hospital	1048	ajh.org	org
6141530	Newton-Wellesley Hospital	3320	nwh.org	org
6141560	North Adams Regional Hospital	3201	nbhealth.org	org
6141570	Cooley Dickinson Hospital	1681	cooley-dickinson.org	org
6141600	Veterans Affairs Medical Center	#N/A	#N/A	#N/A
6141630	Caritas Norwood Hospital	864	steward.org	org
6141640	Martha's Vineyard Hospital	3164	mvhospital.com	com
6141660	Wing Memorial Hospital and Medical Centers	4459	umassmemorial.org	org
6141670	Kindred Hospital Boston North Shore	2593	kindredbns.com	com
6141705	Berkshire Medical Center	1315	berkshirehealthsystems.org	org
6141720	Jordan Hospital	2513	jordanhospital.org	org
6141740	Quincy Medical Center	865	steward.org	org
6141760	Radius Specialty Hospital Boston	#N/A	#N/A	#N/A
6141770	New England Sinai Hospital and Rehabilitation Center	#N/A	#N/A	#N/A
6141800	Spaulding Hospital for Continuing Medical Care North Shore	#N/A	#N/A	#N/A
6141865	Arbour-Fuller Hospital	#N/A	#N/A	#N/A
6141890	Harrington Memorial Hospital	2217	harringtonhospital.org	org
6141900	South Shore Hospital	4042	southshorehospital.org	org
6141940	Mercy Medical Center	2970	mercycares.com	com
6141950	Shriners Hospitals for Children, Springfield	#N/A	#N/A	#N/A
6141955	Baystate Medical Center	65	baystatehealth.com	com
6141965	Kindred Hospital Park View	#N/A	#N/A	#N/A
6141990	Austen Riggs Center	#N/A	#N/A	#N/A
6142000	Morton Hospital and Medical Center	862	steward.org	org
6142010	Taunton State Hospital	#N/A	#N/A	#N/A
6142020	Tewksbury Hospital	#N/A	#N/A	#N/A
6142100	Baystate Mary Lane Hospital	1286	baystatehealth.com	com
6142120	McLean Hospital	#N/A	#N/A	#N/A
6142200	Noble Hospital	617	noblehospital.org	org
6142210	Western Massachusetts Hospital	2839	mass.gov	gov
6142240	Westwood Lodge Hospital	#N/A	#N/A	#N/A
6142280	Winchester Hospital	4662	winchesterhospital.org	org
6142315	Adcare Hospital of Worcester	#N/A	#N/A	#N/A
6142320	Fairlawn Rehabilitation Hospital	#N/A	#N/A	#N/A
6142350	Saint Vincent Hospital	4247	stvincenthospital.com	com
6142390	Worcester State Hospital	#N/A	#N/A	#N/A
6144001	New England Rehabilitation Hospital	#N/A	#N/A	#N/A
6149100	Whittier Rehabilitation Hospital	4645	whittierhealth.com	com
6150001	Memorial Hospital of Rhode Island	3036	mhri.org	org
6150002	Rehabilitation Hospital of Rhode Island	#N/A	#N/A	#N/A
6150003	Eleanor Slater Hospital	1325	ri.gov	gov
6150020	Emma Pendleton Bradley Hospital	#N/A	#N/A	#N/A
6150080	Newport Hospital	3231	newporthospital.org	org
6150091	St. Joseph Health Services of Rhode Island	3763	saintjosephri.com	com
6150110	Butler Hospital	#N/A	#N/A	#N/A
6150130	Miriam Hospital	3066	miriamhospital.org	org
6150140	Women & Infants Hospital of Rhode Island	#N/A	#N/A	#N/A
6150150	Rhode Island Hospital	3674	rhodeislandhospital.org	org
6150160	Roger Williams Medical Center	754	rwmc.org	org
6150185	Veterans Affairs Medical Center	3608	va.gov	gov
6150200	South County Hospital	779	schospital.com	com
6150205	Landmark Medical Center	2669	landmarkmedical.org	org
6150215	Kent County Memorial Hospital	2549	kentri.org	org
6150220	Westerly Hospital	4617	westerlyhospital.com	com
6160001	MidState Medical Center	3050	midstatemedical.org	org
6160002	Bridgeport Hospital	92	bridgeporthospital.org	org
6160003	Hartford Hospital	2223	harthosp.org	org
6160004	Saint Francis Hospital and Medical Center	4143	stfranciscare.org	org
6160005	The Connecticut Hospice	#N/A	#N/A	#N/A
6160006	Connecticut Valley Hospital	#N/A	#N/A	#N/A
6160007	Veterans Affairs Connecticut Healthcare System	1673	va.gov	gov
6160009	Stamford Hospital	4102	stamfordhospital.org	org
6160010	St. Vincent's Medical Center	4250	stvincents.org	org
6160011	Mount Sinai Rehabilitation Hospital	#N/A	#N/A	#N/A
6160013	The Hospital of Central Connecticut	913	thocc.org	org
6160015	Wellspring Foundation	#N/A	#N/A	#N/A
6160035	Southwest Connecticut Mental Health System	#N/A	#N/A	#N/A
6160070	Bristol Hospital	1381	bristolhospital.org	org
6160100	Danbury Hospital	1751	danburyhospital.org	org
6160120	Griffin Hospital	2161	griffinhealth.org	org
6160160	Greenwich Hospital	2157	greenhosp.org	org
6160215	University of Connecticut Health Center, John Dempsey Hospital	4432	uchc.edu	edu
6160219	The Hospital at Hebrew Health Care	#N/A	#N/A	#N/A
6160280	Manchester Memorial Hospital	1878	echn.org	org
6160331	Riverview Hospital for Children and Youth	#N/A	#N/A	#N/A
6160340	Middlesex Hospital	543	middlesexhospital.org	org
6160350	Milford Hospital	3053	milfordhospital.org	org
6160370	Hospital for Special Care	#N/A	#N/A	#N/A
6160380	Silver Hill Hospital	#N/A	#N/A	#N/A
6160400	Yale-New Haven Hospital	4719	ynhh.org	org
6160410	Hospital of Saint Raphael	4720	ynhh.org	org
6160450	Connecticut Children's Medical Center	#N/A	#N/A	#N/A
6160480	Lawrence & Memorial Hospital	#N/A	#N/A	#N/A
6160500	New Milford Hospital	3229	newmilfordhospital.org	org
6160530	Norwalk Hospital	3304	norwalkhospital.org	org
6160560	The William W. Backus Hospital	53	backushospital.org	org
6160580	Day Kimball Hospital	1759	daykimball.org	org
6160590	Rockville General Hospital	1879	echn.org	org
6160600	Veterans Home and Hospital	1727	ct.gov	gov
6160610	Sharon Hospital	#N/A	#N/A	#N/A
6160650	Johnson Medical Center	409	jmmc.com	com
6160710	The Charlotte Hungerford Hospital	1528	charlottehungerford.org	org
6160720	Gaylord Hospital	2089	gaylord.org	org
6160727	Masonicare Health Center	#N/A	#N/A	#N/A
6160740	Saint Mary's Hospital	#N/A	#N/A	#N/A
6160750	Waterbury Hospital	4570	waterburyhospital.org	org
6160800	Connecticut Department of Correction's Hospital	316	usnews.com	com
6160810	Windham Hospital	#N/A	#N/A	#N/A
6160815	Natchaug Hospital	602	natchaug.org	org
6169040	Connecticut Mental Health Center	#N/A	#N/A	#N/A
6210001	Bassett Medical Center	#N/A	#N/A	#N/A
6210007	Adirondack Medical Center	1090	amccares.org	org
6210009	Olean General Hospital	3366	ogh.org	org
6210013	Faxton-St. Luke's Healthcare	1989	faxtonstlukes.com	com
6210018	Hudson River Psychiatric Center	17	ny.gov	gov
6210020	St. Mary's Hospital	3897	setonhealth.org	org
6210021	Mid-Hudson Forensic Psychiatric Center	#N/A	#N/A	#N/A
6210024	New York-Presbyterian Hospital	635	nyp.org	org
6210025	Richmond University Medical Center	#N/A	#N/A	#N/A
6210028	Veterans Affairs Hudson Valley Health Care System-F.D. Roosevelt Hospital	2391	va.gov	gov
6210030	Albany Medical Center	1089	amc.edu	edu
6210033	United Memorial Medical Center	#N/A	#N/A	#N/A
6210034	St. Barnabas Hospital	4118	stbarnabashospital.org	org
6210035	Veterans Administration New York Harbor Healthcare System	3333	va.gov	gov
6210036	Coler-Goldwater Specialty Hospital and Nursing Facility	3326	nyc.gov	gov
6210037	St. Luke's Cornwall Hospital	4195	stlukescornwallhospital.org	org
6210039	St. John's Riverside Hospital	#N/A	#N/A	#N/A
6210041	Orange Regional Medical Center	3413	ormc.org	org
6210050	Albany Memorial Hospital	3214	nehealth.com	com
6210057	Four Winds Hospital	2044	fourwindshospital.com	com
6210058	Catskill Regional Medical Center	186	crmcny.org	org
6210060	Brooklyn Children's Psychiatric Center	#N/A	#N/A	#N/A
6210061	Eddy Cohoes Rehabilitation Center	3217	nehealth.com	com
6210070	St. Peter's Hospital	#N/A	#N/A	#N/A
6210071	Capital District Psychiatric Center	#N/A	#N/A	#N/A
6210075	Veterans Affairs Medical Center	1050	va.gov	gov
6210120	River Hospital	#N/A	#N/A	#N/A
6210150	South Oaks Hospital	4030	south-oaks.org	org
6210170	St. Mary's Healthcare	4015	smha.org	org
6210180	Auburn Memorial Hospital	#N/A	#N/A	#N/A
6210240	Veterans Affairs Western New York Healthcare System-Batavia Division	1406	va.gov	gov
6210250	Ira Davenport Memorial Hospital	1130	arnothealth.org	org
6210260	Veterans Affairs Medical Center	1267	va.gov	gov
6210263	Eastern Niagara Health System	1931	enhs.org	org
6210280	Southside Hospital	#N/A	#N/A	#N/A
6210295	Saint Francis Hospital and Health Centers	806	sfhospital.org	org
6210325	Queens Children's Psychiatric Center	650	ny.gov	gov
6210335	St. Joseph Hospital	#N/A	#N/A	#N/A
6210350	Greater Binghamton Health Center	3390	ny.gov	gov
6210370	Our Lady of Lourdes Memorial Hospital	#N/A	#N/A	#N/A
6210390	Lakeside Memorial Hospital	2655	lakesidehealth.com	com
6210395	North Central Bronx Hospital	3329	nyc.gov	gov
6210397	New York Westchester Square Medical Center	3337	nywsmc.org	org
6210400	Lawrence Hospital Center	2680	lawrencehealth.org	org
6210440	Brookdale Hospital Medical Center	93	brookdalehospital.org	org
6210510	Kingsboro Psychiatric Center	3395	ny.gov	gov
6210545	Brooklyn Hospital Center	#N/A	#N/A	#N/A
6210555	New York Methodist Hospital	3335	nym.org	org
6210570	Coney Island Hospital	3327	nyc.gov	gov
6210665	Interfaith Medical Center	2446	interfaithmedical.com	com
6210680	Kingsbrook Jewish Medical Center	2620	kingsbrook.org	org
6210690	Kings County Hospital Center	3328	nyc.gov	gov
6210720	University Hospital of Brooklyn at Long Island College Hospital	1832	downstate.edu	edu
6210740	New York Community Hospital	3332	nych.com	com
6210747	Maimonides Medical Center	2795	maimonidesmed.org	org
6210770	Lutheran Medical Center	2776	lutheranmedicalcenter.com	com
6210870	SUNY Downstate Medical Center University Hospital of Brooklyn	224	downstate.edu	edu
6210965	Woodhull Medical and Mental Health Center	3331	nyc.gov	gov
6210970	Wyckoff Heights Medical Center	4714	wyckoffhospital.org	org
6210990	Sheehan Memorial Hospital	1	#VALUE!	#VALUE!
6211000	Sisters of Charity Hospital of Buffalo	1592	chsbuffalo.org	org
6211025	KALEIDA Health	2522	kaleidahealth.org	org
6211040	Buffalo Psychiatric Center	3392	ny.gov	gov
6211070	Erie County Medical Center	#N/A	#N/A	#N/A
6211095	BryLin Hospitals	99	brylin.com	com
6211100	Mercy Hospital	#N/A	#N/A	#N/A
6211120	Roswell Park Cancer Institute	3722	roswellpark.org	org
6211145	Veterans Affairs Western New York Healthcare System-Buffalo Division	#N/A	#N/A	#N/A
6211180	Thompson Health	4367	thompsonhealth.com	com
6211185	Canton-Potsdam Hospital	1704	cphospital.org	org
6211190	Veterans Affairs Medical Center	1427	va.gov	gov
6211200	Putnam Hospital Center	#N/A	#N/A	#N/A
6211205	Carthage Area Hospital	120	carthagehospital.com	com
6211215	Arms Acres	1128	armsacres.com	com
6211225	Columbia Memorial Hospital	#N/A	#N/A	#N/A
6211290	Clifton Springs Hospital and Clinic	1726	cshosp.com	com
6211295	Cobleskill Regional Hospital	1264	bassett.org	org
6211350	Corning Hospital	2177	guthrie.org	org
6211370	Cortland Regional Medical Center	1689	cortlandregional.org	org
6211400	Cuba Memorial Hospital	1728	cubamemorialhospital.com	com
6211430	Nicholas H. Noyes Memorial Hospital	3306	noyes-health.org	org
6211450	O'Connor Hospital	1266	bassett.org	org
6211460	Community Hospital at Dobbs Ferry	2256	healthgrades.com	com
6211470	Brooks Memorial Hospital	1395	brookshospital.org	org
6211490	Elizabethtown Community Hospital	1877	ech.org	org
6211500	Ellenville Regional Hospital	1910	ellenvilleregional.org	org
6211510	Arnot Ogden Medical Center	1129	arnothealth.org	org
6211530	Elmira Psychiatric Center	3394	ny.gov	gov
6211540	St. Joseph's Hospital	#N/A	#N/A	#N/A
6211545	United Health Services Hospitals-Binghamton	4450	uhs.net	net
6211570	St. John's Episcopal Hospital-South Shore	1895	ehs.org	org
6211595	New York Hospital Queens	3334	nyhq.org	org
6211600	Flushing Hospital Medical Center	2031	flushinghospital.org	org
6211614	Forest Hills Hospital	3278	northshorelij.com	com
6211650	Geneva General Hospital	2023	flhealth.org	org
6211660	Glen Cove Hospital	3280	northshorelij.com	com
6211670	Glens Falls Hospital	2127	glensfallshospital.org	org
6211680	Long Island Jewish Medical Center	3281	northshorelij.com	com
6211690	Nathan Littauer Hospital and Nursing Home	3249	nlh.org	org
6211720	Edward John Noble Hospital of Gouverneur	1899	ejnoble.org	org
6211770	Eastern Long Island Hospital	1906	elih.org	org
6211775	Community Memorial Hospital	1664	communitymemorial.org	org
6211810	Nassau University Medical Center	3313	numc.edu	edu
6211812	Pilgrim Psychiatric Center	3398	ny.gov	gov
6211840	Holliswood Hospital	2362	holliswoodhospital.com	com
6211860	St. James Mercy Health System	#N/A	#N/A	#N/A
6211880	Huntington Hospital	#N/A	#N/A	#N/A
6211960	Cayuga Medical Center at Ithaca	1483	cayugamed.org	org
6211980	Jamaica Hospital Medical Center	402	jamaicahospital.org	org
6212010	Queens Hospital Center	3330	nyc.gov	gov
6212040	Woman's Christian Association Hospital	4581	wcahospital.org	org
6212080	Four Winds Hospital	2045	fourwindshospital.com	com
6212105	Kenmore Mercy Hospital	1591	chsbuffalo.org	org
6212130	Benedictine Hospital	#N/A	#N/A	#N/A
6212140	Kingston Hospital	2193	hahv.org	org
6212206	Catskill Regional Medical Center	187	crmcny.org	org
6212230	Little Falls Hospital	1265	bassett.org	org
6212270	Long Beach Medical Center	2743	longbeachmedicalcenter.org	org
6212280	The Mount Sinai Hospital of Queens	3141	mshq.org	org
6212320	Lewis County General Hospital	2681	lcgh.net	net
6212350	Alice Hyde Medical Center	36	alicehyde.com	com
6212357	North Shore University Hospital	3282	northshorelij.com	com
6212365	Central New York Psychiatric Center	3393	ny.gov	gov
6212370	Margaretville Hospital	2194	hahv.org	org
6212380	Massena Memorial Hospital	2842	massenahospital.org	org
6212390	Medina Memorial Hospital	#N/A	#N/A	#N/A
6212435	Sagamore Children's Psychiatric Center	3403	ny.gov	gov
6212450	Winthrop-University Hospital	4672	winthrop.org	org
6212490	Schuyler Hospital	3832	schuylerhospital.org	org
6212500	Northern Westchester Hospital	#N/A	#N/A	#N/A
6212530	Mount Vernon Hospital	4088	ssmc.org	org
6212565	Newark-Wayne Community Hospital	3709	rochestergeneral.org	org
6212600	Sound Shore Medical Center of Westchester	847	ssmc.org	org
6212615	New York Downtown Hospital	1833	downtownhospital.org	org
6212630	Bellevue Hospital Center	3325	nyc.gov	gov
6212645	Bronx Children's Psychiatric Center	3397	ny.gov	gov
6212655	Beth Israel Medical Center	4595	wehealny.org	org
6212675	Bronx-Lebanon Hospital Center Health Care System	1391	bronxcare.org	org
6212692	Bronx Psychiatric Center	3391	ny.gov	gov
6212700	Jacobi Medical Center	#N/A	#N/A	#N/A
6212760	Manhattan Psychiatric Center-Ward's Island	3396	ny.gov	gov
6212815	Gracie Square Hospital	634	nygsh.org	org
6212830	Harlem Hospital Center	#N/A	#N/A	#N/A
6212900	Hospital for Special Surgery	2389	hss.edu	edu
6212910	Rockefeller University Hospital	#N/A	#N/A	#N/A
6212925	NYU Langone Medical Center	#N/A	#N/A	#N/A
6212928	Calvary Hospital	1423	calvaryhospital.org	org
6212990	Lenox Hill Hospital	#N/A	#N/A	#N/A
6213010	Lincoln Medical and Mental Health Center	#N/A	#N/A	#N/A
6213055	Cornerstone of Medical Arts Center Hospital	#N/A	#N/A	#N/A
6213060	Memorial Sloan-Kettering Cancer Center	3142	mskcc.org	org
6213070	Metropolitan Hospital Center	#N/A	#N/A	#N/A
6213100	Montefiore Medical Center	3098	montefiore.org	org
6213140	Mount Sinai Hospital	3121	mountsinai.org	org
6213180	Elmhurst Hospital Center	#N/A	#N/A	#N/A
6213190	New York Eye and Ear Infirmary	#N/A	#N/A	#N/A
6213270	New York State Psychiatric Institute	3336	nyspi.org	org
6213335	St. Luke's-Roosevelt Hospital Center	4003	slrhc.org	org
6213580	Veterans Affairs Medical Center	1390	va.gov	gov
6213660	Mount St. Mary's Hospital and Health Center	3143	msmh.org	org
6213670	Niagara Falls Memorial Medical Center	#N/A	#N/A	#N/A
6213690	Veterans Affairs Medical Center	#N/A	#N/A	#N/A
6213710	Chenango Memorial Hospital	4452	uhs.net	net
6213720	Nyack Hospital	3324	nyackhospital.org	org
6213735	South Nassau Communities Hospital	4040	southnassau.org	org
6213740	Claxton-Hepburn Medical Center	156	claxtonhepburn.org	org
6213760	St. Lawrence Psychiatric Center	3404	ny.gov	gov
6213820	Oneida Healthcare Center	3406	oneidahealthcare.org	org
6213830	Aurelia Osborn Fox Memorial Hospital	1263	bassett.org	org
6213855	Rockland Children's Psychiatric Center	3399	ny.gov	gov
6213860	Rockland Psychiatric Center	3401	ny.gov	gov
6213870	Phelps Memorial Hospital Center	#N/A	#N/A	#N/A
6213880	Ossining Correctional Facilities Hospital	4833	#VALUE!	#VALUE!
6213890	Stony Lodge Hospital	4746	#VALUE!	#VALUE!
6213900	Oswego Hospital	#N/A	#N/A	#N/A
6213923	Brookhaven Memorial Hospital Medical Center	#N/A	#N/A	#N/A
6213930	Hudson Valley Hospital Center	2402	hvhc.org	org
6213950	Soldiers and Sailors Memorial Hospital of Yates County	#N/A	#N/A	#N/A
6213977	North Shore University Hospital at Plainview	#N/A	#N/A	#N/A
6213990	Champlain Valley Physicians Hospital Medical Center	1739	cvph.org	org
6214010	Summit Park Hospital and Nursing Care Center	4439	ucomparehealthcare.com	com
6214050	John T. Mather Memorial Hospital	2843	matherhospital.org	org
6214053	Bon Secours Community Hospital	100	bonsecours.com	com
6214055	St. Charles Hospital	4122	stcharles.org	org
6214140	Vassar Brothers Medical Center	2247	health-quest.org	org
6214150	Creedmoor Psychiatric Center	#N/A	#N/A	#N/A
6214180	Northern Dutchess Hospital	2246	health-quest.org	org
6214195	Peconic Bay Medical Center	3481	pbmchealth.org	org
6214240	Highland Hospital of Rochester	4493	rochester.edu	edu
6214280	Unity Hospital	4478	unityhealth.org	org
6214290	Rochester General Hospital	#N/A	#N/A	#N/A
6214310	Rochester Psychiatric Center	3400	ny.gov	gov
6214330	Strong Memorial Hospital of the University of Rochester	4494	rochester.edu	edu
6214340	Peninsula Hospital Center	16	#VALUE!	#VALUE!
6214360	Mercy Medical Center	531	chsli.org	org
6214390	Rome Memorial Hospital	749	romehospital.org	org
6214410	St. Francis Hospital	#N/A	#N/A	#N/A
6214417	Rye Hospital Center	755	ryehospitalcenter.org	org
6214520	Saratoga Hospital	3819	saratogahospital.org	org
6214550	Sunnyview Rehabilitation Hospital	3216	nehealth.com	com
6214560	Ellis Hospital	1913	ellishospital.org	org
6214585	Conifer Park	#N/A	#N/A	#N/A
6214612	Lake Shore Health Care Center	#N/A	#N/A	#N/A
6214616	St. Catherine of Siena Medical Center	856	chsli.org	org
6214640	Southampton Hospital	#N/A	#N/A	#N/A
6214650	Bertrand Chaffee Hospital	78	bertrandchaffee.com	com
6214670	Clifton-Fine Hospital	#N/A	#N/A	#N/A
6214690	South Beach Psychiatric Center	3402	ny.gov	gov
6214735	Staten Island University Hospital	3970	siuh.edu	edu
6214765	Good Samaritan Hospital	101	bonsecours.com	com
6214775	Stony Brook University Medical Center	4224	stonybrookmedicine.edu	edu
6214788	North Shore University Hospital at Syosset	3283	northshorelij.com	com
6214805	Community-General Hospital of Greater Syracuse	#N/A	#N/A	#N/A
6214870	St. Joseph's Hospital Health Center	3985	sjhsyr.org	org
6214885	Upstate Medical University	4491	upstate.edu	edu
6214890	Crouse Hospital	1723	crouse.org	org
6214900	Richard H. Hutchings Psychiatric Center	649	ny.gov	gov
6214923	Veterans Affairs Medical Center	4299	va.gov	gov
6214950	Moses Ludington Hospital	3111	mosesludington.com	com
6214990	Samaritan Hospital	3215	nehealth.com	com
6215090	St. Elizabeth Medical Center	4137	stemc.org	org
6215130	Mohawk Valley Psychiatric Center	#N/A	#N/A	#N/A
6215140	Blythedale Children's Hospital	1351	blythedale.org	org
6215150	Westchester Medical Center	4616	westchestermedicalcenter.com	com
6215155	Franklin Hospital	3279	northshorelij.com	com
6215165	Delaware Valley Hospital	4451	uhs.net	net
6215170	Wyoming County Community Hospital	#N/A	#N/A	#N/A
6215180	St. Anthony Community Hospital	#N/A	#N/A	#N/A
6215210	Samaritan Medical Center	3785	samaritanhealth.com	com
6215260	Jones Memorial Hospital	2504	jmhny.org	org
6215280	Westfield Memorial Hospital	3777	saintvincenthealth.com	com
6215290	Helen Hayes Hospital	2316	helenhayeshospital.org	org
6215295	Good Samaritan Hospital Medical Center	282	chsli.org	org
6215300	Keller Army Community Hospital	411	army.mil	mil
6215305	Western New York Children's Psychiatric Center	3405	ny.gov	gov
6215315	Burke Rehabilitation Hospital	1408	burke.org	org
6215330	White Plains Hospital Center	#N/A	#N/A	#N/A
6215460	St. Joseph's Medical Center	763	saintjosephs.org	org
6220001	Trinitas Regional Medical Center	921	trinitashospital.org	org
6220002	Senator Garrett W. Hagedorn Psychiatric Hospital	#N/A	#N/A	#N/A
6220006	Veterans Affairs New Jersey Health Care System	#N/A	#N/A	#N/A
6220014	Rehabilitation Hospital of Tinton Falls	3664	rehabnjtintonfalls.com	com
6220019	Marlton Rehabilitation Hospital	2821	marltonrehab.com	com
6220020	East Mountain Hospital	118	carrierclinic.org	org
6220021	Kindred Hospital-New Jersey Morris County	#N/A	#N/A	#N/A
6220022	Care One at Raritan Bay Medical Center	#N/A	#N/A	#N/A
6220023	HEALTHSOUTH Rehabilitation Hospital of Vineland	#N/A	#N/A	#N/A
6220024	Select Specialty Hospital-Northeast New Jersey	#N/A	#N/A	#N/A
6220025	Specialty Hospital at Monmouth	#N/A	#N/A	#N/A
6220026	Weisman Children's Rehabilitation Hospital	#N/A	#N/A	#N/A
6220031	Specialty Hospital at Kimball	#N/A	#N/A	#N/A
6220040	AtlantiCare Regional Medical Center	#N/A	#N/A	#N/A
6220070	Bayonne Medical Center	#N/A	#N/A	#N/A
6220090	Carrier Clinic	#N/A	#N/A	#N/A
6220105	Saint Clare's Health System	#N/A	#N/A	#N/A
6220125	South Jersey Healthcare - Regional Medical Center	#N/A	#N/A	#N/A
6220160	Deborah Heart and Lung Center	#N/A	#N/A	#N/A
6220190	Cooper Health System	1682	cooperhealth.org	org
6220200	Our Lady of Lourdes Medical Center	2752	lourdesnet.org	org
6220217	Cape Regional Medical Center	#N/A	#N/A	#N/A
6220220	Essex County Hospital Center	1954	essex-countynj.org	org
6220240	East Orange General Hospital	1969	evh.org	org
6220247	JFK Medical Center	#N/A	#N/A	#N/A
6220253	Kessler Institute for Rehabilitation	2552	kessler-rehab.com	com
6220275	South Jersey Healthcare - Elmer Hospital	3977	sjhealthcare.net	net
6220280	Englewood Hospital and Medical Center	239	englewoodhospital.com	com
6220295	Hunterdon Medical Center	#N/A	#N/A	#N/A
6220322	CentraState Healthcare System	1517	centrastate.com	com
6220340	Hackensack University Medical Center	2190	hackensackumc.org	org
6220350	Greystone Park Psychiatric Hospital	#N/A	#N/A	#N/A
6220365	Hackettstown Regional Medical Center	2383	hrmcnj.org	org
6220375	Ancora Psychiatric Hospital	3245	nj.gov	gov
6220390	Hoboken University Medical Center	2359	hobokenumc.com	com
6220395	Bayshore Community Hospital	1284	bayshorehospital.org	org
6220420	Christ Hospital	148	christhospital.org	org
6220425	Palisades Medical Center	#N/A	#N/A	#N/A
6220435	LibertyHealth-Jersey City Medical Center	2711	libertyhealth.org	org
6220520	Camden County Health Services Center	#N/A	#N/A	#N/A
6220540	Kimball Medical Center	1249	barnabashealth.org	org
6220542	St. Lawrence Rehabilitation Center	4002	slrc.org	org
6220547	Lourdes Medical Center of Burlington County	2753	lourdesnet.org	org
6220560	Monmouth Medical Center	1250	barnabashealth.org	org
6220585	Southern Ocean Medical Center	4034	southernoceanmedicalcenter.com	com
6220600	Virtua Marlton	#N/A	#N/A	#N/A
6220650	Mountainside Hospital	3116	mountainsidehosp.com	com
6220680	Morristown Medical Center	#N/A	#N/A	#N/A
6220730	Virtua Memorial	4539	virtua.org	org
6220740	Jersey Shore University Medical Center	2499	jerseyshoreuniversitymedicalcenter.com	com
6220758	Clara Maass Medical Center	1247	barnabashealth.org	org
6220761	Virtua Berlin	4538	virtua.org	org
6220785	University of Medicine and Dentistry of New Jersey-University Hospital	4361	theuniversityhospital.com	com
6220800	Saint Barnabas Medical Center	1252	barnabashealth.org	org
6220820	Newark Beth Israel Medical Center	1251	barnabashealth.org	org
6220890	Saint Michael's Medical Center	4020	smmcnj.org	org
6220915	JFK Johnson Rehabilitation Institute	3246	njrehab.org	org
6220920	Robert Wood Johnson University Hospital	3739	rwjuh.edu	edu
6220950	Saint Peter's University Hospital	3775	saintpetershcs.com	com
6220990	Newton Medical Center	3251	nmhnj.org	org
6221070	St. Mary's Hospital	4013	smh-passaic.org	org
6221120	St. Joseph's Regional Medical Center	4186	stjosephshealth.org	org
6221135	Matheny Medical and Educational Center	#N/A	#N/A	#N/A
6221140	Raritan Bay Medical Center	3631	rbmc.org	org
6221145	Warren Hospital	4565	warrenhospital.org	org
6221165	University of Medicine and Dentistry of New Jersey, University Behavioral Healthcare	941	umdnj.edu	edu
6221170	Ocean Medical Center	3356	oceanmedicalcenter.com	com
6221175	Chilton Memorial Hospital	1567	chiltonhealth.org	org
6221190	University Medical Center at Princeton	3580	princetonhcs.org	org
6221210	Robert Wood Johnson University Hospital Rahway	#N/A	#N/A	#N/A
6221220	Riverview Medical Center	3699	riverviewmedicalcenter.com	com
6221230	Bergen Regional Medical Center	1314	bergenregional.com	com
6221235	Valley Hospital	#N/A	#N/A	#N/A
6221250	Hampton Behavioral Health Center	299	hamptonhospital.com	com
6221260	Memorial Hospital of Salem County	3037	mhschealth.com	com
6221270	Runnells Specialized Hospital of Union County	934	ucnj.org	org
6221315	Meadowlands Hospital Medical Center	513	meadowlandshospital.org	org
6221330	Shore Memorial Hospital	815	shoremedicalcenter.org	org
6221340	Somerset Medical Center	#N/A	#N/A	#N/A
6221345	Kennedy Memorial Hospitals-University Medical Center	2545	kennedyhealth.org	org
6221360	Summit Oaks Hospital	#N/A	#N/A	#N/A
6221370	Overlook Medical Center	1151	atlantichealth.org	org
6221385	HEALTHSOUTH Rehabilitation Hospital of Toms River	#N/A	#N/A	#N/A
6221390	Holy Name Medical Center	2367	holyname.org	org
6221395	Community Medical Center	1248	barnabashealth.org	org
6221430	Capital Health - Mercer Campus	1437	capitalhealth.org	org
6221450	Trenton Psychiatric Hospital	4114	nj.us	.us
6221480	St. Francis Medical Center	#N/A	#N/A	#N/A
6221490	Robert Wood Johnson University Hospital at Hamilton	3738	rwjhamilton.org	org
6221500	Capital Health Regional Medical Center	#N/A	#N/A	#N/A
6221600	Virtua West Jersey Hospital-Voorhees	4540	virtua.org	org
6221610	Children's Specialized Hospital	1552	childrens-specialized.org	org
6221630	Underwood-Memorial Hospital	4463	umhospital.org	org
6221636	Woodbridge Development Center	#N/A	#N/A	#N/A
6221640	Christian Health Care Center	149	christianhealthcare.org	org
6229075	Bacharach Institute for Rehabilitation	1196	bacharach.org	org
6230001	First Hospital Wyoming Valley	4652	wilkesbarregeneral.net	net
6230010	Abington Memorial Hospital	1096	amh.org	org
6230013	Lehigh Valley Hospital	#N/A	#N/A	#N/A
6230016	North Philadelphia Health System	3307	nphs.com	com
6230018	Clarion Psychiatric Center	#N/A	#N/A	#N/A
6230019	The Good Samaritan Hospital	#N/A	#N/A	#N/A
6230022	Pennsylvania Hospital	#N/A	#N/A	#N/A
6230023	UPMC Northwest	#N/A	#N/A	#N/A
6230024	UPMC Horizon	4486	upmc.com	com
6230026	Wyoming Valley Health Care System	4653	wilkesbarregeneral.net	net
6230028	KidsPeace Children's Hospital	2589	kidspeace.org	org
6230029	UPMC Presbyterian	#N/A	#N/A	#N/A
6230030	Allentown State Hospital	2	#VALUE!	#VALUE!
6230035	Lehigh Valley Hospital-Muhlenberg	2777	lvhn.org	org
6230039	Pinnacle Health System	3544	pinnaclehealth.org	org
6230040	Sacred Heart Hospital	814	shh.org	org
6230041	Allegheny General Hospital	4694	wpahs.org	org
6230043	Thomas Jefferson University Hospital	#N/A	#N/A	#N/A
6230044	Kindred Hospital-Pittsburgh	2605	kindredhospitalpittsburgh.com	com
6230046	Kindred Hospital-Philadelphia	#N/A	#N/A	#N/A
6230047	Veterans Affairs Pittsburgh Healthcare System	3549	va.gov	gov
6230049	St. Luke's Hospital - Bethlehem Campus	824	slhn.org	org
6230051	St. Joseph Medical Center	4354	thefutureofhealthcare.org	org
6230052	Memorial Medical Center	1669	conemaugh.org	org
6230054	Aria Health	1126	ariahealth.org	org
6230057	LifeCare Hospitals of Mechanicsburg	#N/A	#N/A	#N/A
6230058	Geisinger HEALTHSOUTH Rehabilitation Hospital	#N/A	#N/A	#N/A
6230059	Select Specialty Hospital-Danville	3864	selectspecialtyhospitals.com	com
6230063	Good Shepherd Specialty Hospital	2140	goodshepherdrehab.org	org
6230064	Kindred Hospital - Delaware County	3	#VALUE!	#VALUE!
6230066	Kindred Hospital-Wyoming Valley	2610	kindredhospitalwv.com	com
6230067	Kindred Hospital-Heritage Valley	2600	kindredhospitalhv.com	com
6230068	Triumph Hospital Easton	#N/A	#N/A	#N/A
6230071	Select Specialty Hospital-Central Pennsylvania	#N/A	#N/A	#N/A
6230072	Select Specialty Hospital-Erie	#N/A	#N/A	#N/A
6230074	Select Specialty Hospital-Laurel Highlands	#N/A	#N/A	#N/A
6230075	James E. Van Zandt Veterans Affairs Medical Center	#N/A	#N/A	#N/A
6230076	Select Specialty Hospital-Johnstown	#N/A	#N/A	#N/A
6230078	Select Specialty Hospital-Pittsburgh/UPMC	#N/A	#N/A	#N/A
6230079	Select Specialty Hospital-McKeesport	#N/A	#N/A	#N/A
6230080	Horsham Clinic	#N/A	#N/A	#N/A
6230082	Eastern Regional Medical Center	#N/A	#N/A	#N/A
6230083	LifeCare Hospitals of Chester County	#N/A	#N/A	#N/A
6230084	Edgewood Surgical Hospital	1887	edgewoodsurgical.com	com
6230086	Altoona Regional Health System	#N/A	#N/A	#N/A
6230088	Penn State Hershey Rehabilitation Hospital	#N/A	#N/A	#N/A
6230090	Saint Catherine Medical Center Fountain Springs	#N/A	#N/A	#N/A
6230100	Heritage Valley Beaver	#N/A	#N/A	#N/A
6230123	Kindred Hospital Pittsburgh - North Shore	#N/A	#N/A	#N/A
6230130	Mount Nittany Medical Center	#N/A	#N/A	#N/A
6230135	HEALTHSOUTH Nittany Valley Rehabilitation Hospital	#N/A	#N/A	#N/A
6230150	Berwick Hospital Center	1318	berwick-hospital.com	com
6230170	Bloomsburg Hospital	#N/A	#N/A	#N/A
6230185	Devereux Children's Behavioral Health Center	1797	devereux.org	org
6230200	Bradford Regional Medical Center	1382	brmc.com	com
6230205	Lower Bucks Hospital	472	lowerbuckshosp.com	com
6230210	Brookville Hospital	#N/A	#N/A	#N/A
6230212	Westfield Hospital	979	westfieldhospital.com	com
6230260	Bryn Mawr Hospital	2798	mainlinehealth.org	org
6230270	Butler Health System	#N/A	#N/A	#N/A
6230280	VA Butler Healthcare	1410	va.gov	gov
6230297	Holy Spirit Hospital	2387	hsh.org	org
6230300	State Correctional Institution at Camp Hill	4741	#VALUE!	#VALUE!
6230310	Canonsburg General Hospital	4696	wpahs.org	org
6230330	Marian Community Hospital	15	#VALUE!	#VALUE!
6230340	Carlisle Regional Medical Center	#N/A	#N/A	#N/A
6230360	Chambersburg Hospital	4255	summithealth.org	org
6230370	Monongahela Valley Hospital	#N/A	#N/A	#N/A
6230400	Crozer-Chester Medical Center	1724	crozerkeystone.org	org
6230420	Clarks Summit State Hospital	1834	pa.us	.us
6230430	Clearfield Hospital	1611	clearfieldhosp.org	org
6230440	St. Luke's Miners Memorial Hospital	826	slhn.org	org
6230460	Brandywine Hospital	1374	brandywinehospital.com	com
6230470	Veterans Affairs Medical Center	1635	va.gov	gov
6230500	Highlands Hospital	#N/A	#N/A	#N/A
6230510	Corry Memorial Hospital	1688	corryhospital.com	com
6230522	Charles Cole Memorial Hospital	1526	charlescolehospital.com	com
6230540	Danville State Hospital	1835	pa.us	.us
6230550	Geisinger Medical Center	#N/A	#N/A	#N/A
6230555	Mercy Catholic Medical Center	974	drexelmed.edu	edu
6230585	St. John Vianney Hospital	823	sjvcenter.org	org
6230590	Doylestown Hospital	1799	dh.org	org
6230610	Delaware County Memorial Hospital	#N/A	#N/A	#N/A
6230615	DuBois Regional Medical Center	#N/A	#N/A	#N/A
6230640	Eagleville Hospital	1869	eaglevillehospital.org	org
6230660	Easton Hospital	1874	easton-hospital.com	com
6230680	Pocono Medical Center	#N/A	#N/A	#N/A
6230694	Livengrin Foundation	2729	livengrin.org	org
6230705	Penn State Milton S. Hershey Medical Center	3512	pennstatehershey.org	org
6230715	Moss Rehab, Einstein at Elkins Park	1898	einstein.edu	edu
6230720	Ellwood City Hospital	#N/A	#N/A	#N/A
6230745	Ephrata Community Hospital	1936	ephratahospital.org	org
6230760	UPMC Hamot	2204	hamot.org	org
6230775	HEALTHSOUTH Rehabilitation Hospital of Erie	#N/A	#N/A	#N/A
6230780	Saint Vincent Health Center	3776	saintvincenthealth.com	com
6230783	Millcreek Community Hospital	#N/A	#N/A	#N/A
6230785	Veterans Affairs Medical Center	1938	va.gov	gov
6230790	Shriners Hospitals for Children, Erie	3944	shrinershospitalsforchildren.org	org
6230805	UPMC Bedford Memorial	2258	healthgrades.com	com
6230807	Valley Forge Medical Center and Hospital	#N/A	#N/A	#N/A
6230820	Gettysburg Hospital	4604	wellspan.org	org
6230840	Excela Westmoreland Regional Hospital	1971	excelahealth.org	org
6230855	Grove City Medical Center	2095	gcmcpa.org	org
6230880	Hanover Hospital	#N/A	#N/A	#N/A
6230890	HEALTHSOUTH Harmarville Rehabilitation Hospital	2277	healthsouthharmarville.com	com
6230950	Hazleton General Hospital	#N/A	#N/A	#N/A
6230979	Jefferson Regional Medical Center	2495	jeffersonregional.com	com
6230990	Wayne Memorial Hospital	999	wmh.org	org
6231000	J. C. Blair Memorial Hospital	2480	jcblair.org	org
6231010	Indiana Regional Medical Center	2439	indianarmc.org	org
6231020	Jersey Shore Hospital	#N/A	#N/A	#N/A
6231070	Kane Community Hospital	2524	kanehosp.com	com
6231100	ACMH Hospital	25	acmh.org	org
6231120	Lancaster General Health	2663	lancastergeneralhealth.org	org
6231130	St. Mary Medical Center	4203	stmaryhealthcare.org	org
6231140	Lancaster Regional Medical Center	2664	lancasterregional.com	com
6231150	Abington Health Lansdale Hospital	1097	amh.org	org
6231160	Excela Latrobe Area Hospital	1972	excelahealth.org	org
6231192	Philhaven	3519	philhaven.org	org
6231195	Veterans Affairs Medical Center	2692	va.gov	gov
6231200	HEALTHSOUTH Rehabilitation Hospital	2297	healthsouthsewickley.com	com
6231205	Gnaden Huetten Memorial Hospital	2112	ghmh.org	org
6231210	Evangelical Community Hospital	1964	evanhospital.com	com
6231220	U. S. Penitentiary Infirmary	4742	#VALUE!	#VALUE!
6231240	Lewistown Hospital	#N/A	#N/A	#N/A
6231270	Lock Haven Hospital	2738	lockhavenhospital.com	com
6231325	Fulton County Medical Center	#N/A	#N/A	#N/A
6231330	UPMC McKeesport	4488	upmc.com	com
6231335	Meadville Medical Center	3077	mmchs.org	org
6231340	Ohio Valley General Hospital	#N/A	#N/A	#N/A
6231345	Holy Redeemer Hospital and Medical Center	2369	holyredeemer.com	com
6231365	HEALTHSOUTH Rehabilitation Hospital of Mechanicsburg	2290	healthsouthpa.com	com
6231375	Riddle Hospital	2800	mainlinehealth.org	org
6231405	Tyler Memorial Hospital	4426	tylermemorialhospital.net	net
6231409	Troy Community Hospital	2178	guthrie.org	org
6231415	Meyersdale Medical Center	1670	conemaugh.org	org
6231460	Endless Mountain Health Systems	237	endlesscare.org	org
6231470	Excela Frick Hospital	#N/A	#N/A	#N/A
6231480	Muncy Valley Hospital	887	susquehannahealth.org	org
6231490	Special Care Hospital	4057	specialcarehospital.net	net
6231510	Jameson Hospital	2471	jamesonhealth.org	org
6231530	Meadows Psychiatric Center	4355	themeadows.net	net
6231560	Montgomery Hospital Medical Center	3102	montgomeryhospital.org	org
6231565	Montgomery County Emergency Service	2862	mces.org	org
6231570	Norristown State Hospital	1836	pa.us	.us
6231583	Mercy Suburban Hospital	#N/A	#N/A	#N/A
6231620	Palmerton Hospital	2113	ghmh.org	org
6231630	Mid-Valley Hospital	#N/A	#N/A	#N/A
6231634	Albert Einstein Medical Center	1896	einstein.edu	edu
6231660	Fox Chase Cancer Center-American Oncologic Hospital	#N/A	#N/A	#N/A
6231710	Chestnut Hill Hospital	#N/A	#N/A	#N/A
6231730	Children's Hospital of Philadelphia	1578	chop.edu	edu
6231780	KeyStone Center	2557	keystonecenter.net	net
6231810	Fairmount Behavioral Health System	249	fairmountbhs.com	com
6231860	Friends Hospital	269	friendshospital.com	com
6231890	Hahnemann University Hospital	#N/A	#N/A	#N/A
6231900	Hospital of the University of Pennsylvania	3509	pennmedicine.org	org
6231930	Jeanes Hospital	#N/A	#N/A	#N/A
6231965	Kensington Hospital	#N/A	#N/A	#N/A
6231970	Lankenau Medical Center	#N/A	#N/A	#N/A
6231977	Magee Rehabilitation Hospital	#N/A	#N/A	#N/A
6231980	Roxborough Memorial Hospital	3724	roxboroughmemorial.com	com
6232030	Nazareth Hospital	2982	mercyhealth.org	org
6232130	Belmont Center for Comprehensive Treatment	1897	einstein.edu	edu
6232170	Penn Presbyterian Medical Center	3510	pennmedicine.org	org
6232200	Triumph Hospital Philadelphia	2583	khsouthphilly.com	com
6232210	St. Christopher's Hospital for Children	#N/A	#N/A	#N/A
6232225	Girard Medical Center	3308	nphs.com	com
6232270	Shriners Hospitals for Children, Philadelphia	3940	shrinershospitalsforchildren.org	org
6232300	Temple University Hospital	#N/A	#N/A	#N/A
6232325	Veterans Affairs Medical Center	3518	va.gov	gov
6232335	Brooke Glen Behavioral Hospital	1392	brookeglenhospital.com	com
6232390	Phoenixville Hospital	#N/A	#N/A	#N/A
6232430	Children's Hospital of Pittsburgh of UPMC	#N/A	#N/A	#N/A
6232435	The Children's Home of Pittsburgh	1559	childrenshomepgh.org	org
6232460	Magee-Womens Hospital of UPMC	4487	upmc.com	com
6232505	The Children's Institute of Pittsburgh	#N/A	#N/A	#N/A
6232510	UPMC Mercy	4489	upmc.com	com
6232540	UPMC Passavant	#N/A	#N/A	#N/A
6232551	Forbes Regional Hospital	#N/A	#N/A	#N/A
6232575	St. Clair Memorial Hospital	#N/A	#N/A	#N/A
6232585	LifeCare Hospitals of Pittsburgh - Monroeville	#N/A	#N/A	#N/A
6232610	UPMC St. Margaret	4490	upmc.com	com
6232690	Western Pennsylvania Hospital	4697	wpahs.org	org
6232725	Geisinger Wyoming Valley Medical Center	2100	geisinger.org	org
6232770	Pottstown Memorial Medical Center	3571	pottstownmemorial.com	com
6232780	Schuylkill Medical Center - East Norwegian Street	#N/A	#N/A	#N/A
6232800	Schuylkill Medical Center - South Jackson Street	3833	schuylkillhealth.com	com
6232810	Punxsutawney Area Hospital	3434	pah.org	org
6232820	St. Luke's Quakertown Hospital	825	slhn.org	org
6232855	HEALTHSOUTH Reading Rehabilitation Hospital	2292	healthsouthreading.com	com
6232880	Bucktail Medical Center	103	bucktailmed.org	org
6232920	Nason Hospital	3194	nasonhospital.com	com
6232955	Clear Brook Lodge	158	clearbrookinc.com	com
6232960	Elk Regional Health Center	1907	elkregional.org	org
6232970	Robert Packer Hospital	#N/A	#N/A	#N/A
6232979	Allied Services Rehabilitation Hospital	1072	allied-services.org	org
6232980	Community Medical Center Healthcare System	163	cmccare.org	org
6233000	Regional Hospital of Scranton	#N/A	#N/A	#N/A
6233010	Moses Taylor Hospital	3112	mosestaylorhospital.net	net
6233090	Grand View Hospital	2181	gvh.org	org
6233100	Heritage Valley Sewickley	#N/A	#N/A	#N/A
6233110	Shamokin Area Community Hospital	2099	geisinger.org	org
6233120	Sharon Regional Health System	3914	sharonregional.com	com
6233140	Somerset Hospital	4028	somersethospital.com	com
6233170	Miners Medical Center	1671	conemaugh.org	org
6233200	Sunbury Community Hospital	4259	sunburyhospital.com	com
6233210	Barnes-Kasson County Hospital	1253	barnes-kasson.org	org
6233220	Allegheny Valley Hospital	4695	wpahs.org	org
6233240	Titusville Area Hospital	917	titusvillehospital.org	org
6233250	Torrance State Hospital	1837	pa.us	.us
6233260	Memorial Hospital	2932	memorialhospital.org	org
6233267	Tyrone Hospital	4427	tyronehospital.org	org
6233280	Uniontown Hospital	942	uniontownhospital.com	com
6233290	Warren General Hospital	4630	wgh.org	org
6233300	Warren State Hospital	#N/A	#N/A	#N/A
6233320	Washington Hospital	4569	washingtonhospital.org	org
6233360	Waynesboro Hospital	4256	summithealth.org	org
6233370	Southwest Regional Medical Center	892	sw-rmc.com	com
6233380	Soldiers and Sailors Memorial Hospital	2678	laurelhs.org	org
6233390	Wernersville State Hospital	#N/A	#N/A	#N/A
6233400	Chester County Hospital	1492	cchosp.com	com
6233430	Paoli Hospital	2799	mainlinehealth.org	org
6233435	John Heinz Institute of Rehabilitation Medicine	1071	allied-services.org	org
6233440	Clear Brook Manor	159	clearbrookinc.com	com
6233442	Jennersville Regional Hospital	#N/A	#N/A	#N/A
6233443	Reading Hospital and Medical Center	716	readinghealth.org	org
6233455	Veterans Affairs Medical Center	4651	va.gov	gov
6233480	LifeCare Hospitals of Pittsburgh	#N/A	#N/A	#N/A
6233485	Divine Providence Hospital	#N/A	#N/A	#N/A
6233500	Williamsport Regional Medical Center	4262	susquehannahealth.org	org
6233520	Windber Medical Center	4663	windbercare.org	org
6233535	Southwood Psychiatric Hospital	4047	southwoodhospital.com	com
6233549	Memorial Hospital	#N/A	#N/A	#N/A
6233550	York Hospital	#N/A	#N/A	#N/A
6233555	HEALTHSOUTH Rehabilitation Hospital of York	2308	healthsouthyork.com	com
6234010	Cove Forge Behavioral Health System	4640	whitedeerrun.com	com
6238015	HEALTHSOUTH Rehabilitation Hospital of Altoona	#N/A	#N/A	#N/A
6239015	Good Shepherd Rehabilitation Hospital	284	goodshepherdrehab.org	org
6239055	Clarion Hospital	1604	clarionhospital.org	org
6239075	Foundations Behavioral Health	#N/A	#N/A	#N/A
6239183	Heart of Lancaster Regional Medical Center	#N/A	#N/A	#N/A
6239200	Malvern Institute	#N/A	#N/A	#N/A
6239205	Bryn Mawr Rehabilitation Hospital	#N/A	#N/A	#N/A
6310007	Bayhealth Medical Center	1274	bayhealth.org	org
6310011	Select Specialty Hospital-Wilmington	#N/A	#N/A	#N/A
6310012	Dover Behavioral Health System	223	doverbehavioral.com	com
6310020	Delaware Psychiatric Center	#N/A	#N/A	#N/A
6310025	Meadow Wood Behavioral Health System	#N/A	#N/A	#N/A
6310030	Beebe Medical Center	1307	beebemed.org	org
6310080	Nanticoke Memorial Hospital	#N/A	#N/A	#N/A
6310110	Alfred I. duPont Hospital for Children	#N/A	#N/A	#N/A
6310120	Christiana Care Health System	#N/A	#N/A	#N/A
6310140	St. Francis Hospital	#N/A	#N/A	#N/A
6310145	Rockford Center	748	rockfordcenter.com	com
6310150	Veterans Affairs Medical Center	4660	va.gov	gov
6320003	Atlantic General Hospital	#N/A	#N/A	#N/A
6320004	HEALTHSOUTH Chesapeake Rehabilitation Hospital	2267	healthsouthchesapeake.com	com
6320006	Gladys Spellman Specialty Hospital and Nursing Center	1818	dimensionshealth.org	org
6320008	Fort Washington Medical Center	#N/A	#N/A	#N/A
6320013	Adventist Rehabilitation Hospital of Maryland	1029	adventistrehab.com	com
6320014	Sheppard and Enoch Pratt Hospital	3929	sheppardpratt.org	org
6320020	Anne Arundel Medical Center	#N/A	#N/A	#N/A
6320050	Johns Hopkins Bayview Medical Center	#N/A	#N/A	#N/A
6320090	Bon Secours Baltimore Health System	86	bonsecoursbaltimore.com	com
6320120	Franklin Square Hospital Center	#N/A	#N/A	#N/A
6320125	Greater Baltimore Medical Center	#N/A	#N/A	#N/A
6320127	Good Samaritan Hospital of Maryland	2137	goodsam-md.org	org
6320140	Mt. Washington Pediatric Hospital	3169	mwph.org	org
6320170	Kernan Orthopaedics and Rehabilitation	2550	kernan.org	org
6320180	Johns Hopkins Hospital	2374	hopkinsmedicine.org	org
6320190	Levindale Hebrew Geriatric Center and Hospital	2703	levindale.com	com
6320200	Maryland General Hospital	2832	marylandgeneral.org	org
6320206	Western Maryland Regional Medical Center	#N/A	#N/A	#N/A
6320220	Mercy Medical Center	#N/A	#N/A	#N/A
6320250	Saint Agnes Hospital	4099	stagnes.org	org
6320260	St. Joseph Medical Center	#N/A	#N/A	#N/A
6320280	Sinai Hospital of Baltimore	2716	lifebridgehealth.org	org
6320290	Harbor Hospital	2208	harborhospital.org	org
6320310	Union Memorial Hospital	4473	unionmemorial.org	org
6320330	University of Maryland Medical Center	4465	umm.edu	edu
6320340	Veterans Affairs Maryland Health Care System-Baltimore Division	2831	va.gov	gov
6320345	National Institutes of Health Clinical Center	1484	nih.gov	gov
6320350	Suburban Hospital	4251	suburbanhospital.org	org
6320360	National Naval Medical Center	1320	navy.mil	mil
6320370	Dorchester General Hospital	3937	shorehealth.org	org
6320380	Eastern Shore Hospital Center	#N/A	#N/A	#N/A
6320390	Malcolm Grow Medical Center	1103	af.mil	mil
6320410	Spring Grove Hospital Center	4076	springgrove.com	com
6320416	Southern Maryland Hospital Center	2911	medstarsouthernmaryland.org	org
6320417	Warwick Manor Behavioral Health	#N/A	#N/A	#N/A
6320420	Chester River Health System	141	chesterriverhealth.org	org
6320440	McCready Health Services Foundation	#N/A	#N/A	#N/A
6320460	Howard County General Hospital	2375	hopkinsmedicine.org	org
6320465	Thomas B. Finan Center	#N/A	#N/A	#N/A
6320480	Memorial Hospital at Easton Maryland	3938	shorehealth.org	org
6320490	Mountain Manor Treatment Center	3115	mountainmanor.org	org
6320500	Union Hospital	4443	uhcc.com	com
6320515	Upper Chesapeake Medical Center	#N/A	#N/A	#N/A
6320540	Frederick Memorial Hospital	2035	fmh.org	org
6320569	Baltimore Washington Medical Center	3171	mybwmc.org	org
6320575	Brook Lane Health Services	95	brooklane.org	org
6320580	Meritus Medical Center	#N/A	#N/A	#N/A
6320585	Western Maryland Hospital Center	1000	wmhc.us	.us
6320590	Harford Memorial Hospital	4434	uchs.org	org
6320610	Prince George's Hospital Center	704	princegeorgeshospital.org	org
6320636	Clifton T. Perkins Hospital Center	208	maryland.gov	gov
6320640	Civista Health	#N/A	#N/A	#N/A
6320645	Doctors Community Hospital	1769	dchweb.org	org
6320655	Laurel Regional Hospital	#N/A	#N/A	#N/A
6320670	St. Mary's Hospital	4210	stmaryshospitalmd.org	org
6320685	Garrett County Memorial Hospital	2097	gcmh.com	com
6320690	Montgomery General Hospital	#N/A	#N/A	#N/A
6320730	Calvert Memorial Hospital	113	calverthospital.org	org
6320735	Northwest Hospital	2715	lifebridgehealth.org	org
6320750	Kennedy Krieger Institute	2546	kennedykrieger.org	org
6320755	University Specialty Hospital	4466	umm.edu	edu
6320765	Adventist Behavioral Health Rockville	1025	adventistbehavioralhealth.com	com
6320775	Shady Grove Adventist Hospital	3910	shadygroveadventisthospital.com	com
6320783	Deer's Head Hospital Center	1803	maryland.gov	gov
6320785	Peninsula Regional Health System	3507	peninsula.org	org
6320813	Holy Cross Hospital	#N/A	#N/A	#N/A
6320825	Saint Luke Institute	#N/A	#N/A	#N/A
6320830	Springfield Hospital Center	#N/A	#N/A	#N/A
6320880	Carroll Hospital Center	1466	carrollhospitalcenter.org	org
6322080	Washington Adventist Hospital	#N/A	#N/A	#N/A
6330002	Specialty Hospital of Washington	4061	specialtyhospitalofwashington.com	com
6330025	The HSC Pediatric Center	355	hscpediatriccenter.org	org
6330030	Children's National Medical Center	#N/A	#N/A	#N/A
6330100	Howard University Hospital	#N/A	#N/A	#N/A
6330120	Washington Hospital Center	4633	whcenter.org	org
6330130	Georgetown University Hospital	2110	georgetownuniversityhospital.org	org
6330140	George Washington University Hospital	2186	gwhospital.com	com
6330145	Specialty Hospital of Washington-Hadley	#N/A	#N/A	#N/A
6330170	National Rehabilitation Hospital	#N/A	#N/A	#N/A
6330190	Providence Hospital	959	providence.org	org
6330200	St. Elizabeths Hospital	784	sehcommunity.org	org
6330210	Sibley Memorial Hospital	3956	sibley.org	org
6330215	United Medical Center	4474	united-medicalcenter.com	com
6330250	Veterans Affairs Medical Center	4568	va.gov	gov
6330281	Psychiatric Institute of Washington	#N/A	#N/A	#N/A
6340002	Southern Virginia Mental Health Institute	4278	virginia.gov	gov
6340005	Augusta Health	#N/A	#N/A	#N/A
6340007	Keystone Newport News	3232	newportnewsbhc.com	com
6340008	Lewis-Gale Medical Center	448	lewisgale.com	com
6340009	CJW Medical Center	154	cjwmedical.com	com
6340010	Johnston Memorial Hospital	3136	msha.com	com
6340011	HEALTHSOUTH Rehabilitation Hospital of Virginia	#N/A	#N/A	#N/A
6340012	Henrico Doctors' Hospital	#N/A	#N/A	#N/A
6340013	Centra Lynchburg General Hospital	451	centrahealth.com	com
6340014	Dickenson Community Hospital	#N/A	#N/A	#N/A
6340015	UVA-HEALTHSOUTH Rehabilitation Hospital	4503	uvahealthsouth.com	com
6340017	Snowden at Fredericksburg	2836	marywashingtonhealthcare.com	com
6340018	Virginia Beach Psychiatric Center	4525	vbpcweb.com	com
6340020	Inova Alexandria Hospital	#N/A	#N/A	#N/A
6340021	Bon Secours St. Francis Medical Center	733	bonsecours.com	com
6340022	Hospital for Extended Recovery	3881	sentara.com	com
6340023	Spotsylvania Regional Medical Center	843	spotsrmc.com	com
6340025	Reston Hospital Center	#N/A	#N/A	#N/A
6340030	Inova Mount Vernon Hospital	#N/A	#N/A	#N/A
6340040	Virginia Hospital Center - Arlington	#N/A	#N/A	#N/A
6340047	Capital Hospice	1438	capitalhospice.org	org
6340050	Bedford Memorial Hospital	1306	bedfordmemorial.org	org
6340055	Wellmont Lonesome Pine Hospital	#N/A	#N/A	#N/A
6340064	Kindred Hospital Richmond	2613	kindredrichmond.com	com
6340080	Piedmont Geriatric Hospital	683	virginia.gov	gov
6340100	Catawba Hospital	1476	virginia.gov	gov
6340120	Martha Jefferson Hospital	#N/A	#N/A	#N/A
6340140	Montgomery Regional Hospital	571	mrhospital.com	com
6340145	Chesapeake Regional Medical Center	1536	chesapeakeregional.com	com
6340146	HEALTHSOUTH Rehabilitation Hospital of Fredericksburg	#N/A	#N/A	#N/A
6340147	HEALTHSOUTH Rehabilitation Hospital of Petersburg	#N/A	#N/A	#N/A
6340148	LewisGale Hospital Alleghany	#N/A	#N/A	#N/A
6340149	Stafford Hospital	2835	marywashingtonhealthcare.com	com
6340180	Central Virginia Training Center	1741	virginia.gov	gov
6340195	Culpeper Regional Hospital	1729	culpeperhospital.com	com
6340220	Danville Regional Medical Center	#N/A	#N/A	#N/A
6340227	Southern Virginia Regional Medical Center	#N/A	#N/A	#N/A
6340230	Centra Southside Community Hospital	778	centrahealth.com	com
6340231	Inova Fair Oaks Hospital	#N/A	#N/A	#N/A
6340232	Northern Virginia Mental Health Institute	3318	virginia.gov	gov
6340233	Sheltering Arms Hospital South	3927	shelteringarms.com	com
6340240	DeWitt Army Community Hospital	1994	capmed.mil	mil
6340280	Southampton Memorial Hospital	4016	smhfranklin.com	com
6340290	Mary Washington Hospital	482	marywashingtonhealthcare.com	com
6340300	Warren Memorial Hospital	#N/A	#N/A	#N/A
6340313	Buchanan General Hospital	1322	bgh.org	org
6340315	Twin-County Regional Hospital	4319	tcrh.org	org
6340325	Riverside Behavioral Health Center	3690	riversideonline.com	com
6340330	Sentara CarePlex Hospital	3879	sentara.com	com
6340335	U. S. Air Force Hospital	2479	af.mil	mil
6340340	Rockingham Memorial Hospital	3704	rmhonline.com	com
6340350	John Randolph Medical Center	#N/A	#N/A	#N/A
6340360	Bath Community Hospital	1268	bathhospital.org	org
6340370	Veterans Affairs Medical Center	2205	va.gov	gov
6340385	Rappahannock General Hospital	3672	rgh-hospital.com	com
6340390	Russell County Medical Center	3137	msha.com	com
6340400	Inova Loudoun Hospital	2442	inova.org	org
6340410	Carilion Stonewall Jackson Hospital	1445	carilionclinic.org	org
6340420	Page Memorial Hospital	4515	valleyhealthlink.com	com
6340454	Prince William Hospital	3619	pwhs.org	org
6340460	Smyth County Community Hospital	3138	msha.com	com
6340470	Southwestern Virginia Mental Health Institute	4297	virginia.gov	gov
6340480	Memorial Hospital	#N/A	#N/A	#N/A
6340490	Inova Fairfax Hospital	2441	inova.org	org
6340500	Riverside Shore Memorial Hospital	3695	riversideonline.com	com
6340510	Mary Immaculate Hospital	1357	bonsecourshamptonroads.com	com
6340515	Cumberland Hospital	#N/A	#N/A	#N/A
6340520	Riverside Regional Medical Center	3692	riversideonline.com	com
6340521	Riverside Walter Reed Hospital	3694	riversideonline.com	com
6340540	Riverside Rehabilitation Institute	3691	riversideonline.com	com
6340550	Bon Secours-DePaul Medical Center	87	bonsecourshamptonroads.com	com
6340578	Children's Hospital of The King's Daughters	#N/A	#N/A	#N/A
6340580	Sentara Leigh Hospital	3880	sentara.com	com
6340620	Sentara Norfolk General Hospital	3882	sentara.com	com
6340630	Lake Taylor Transitional Care Hospital	#N/A	#N/A	#N/A
6340660	Norfolk Psychiatric Center	414	kempsvillecbh.com	com
6340670	Norton Community Hospital	#N/A	#N/A	#N/A
6340675	Mountain View Regional Medical Center	4603	wellmont.org	org
6340677	Carilion Giles Community Hospital	1443	carilion.com	com
6340680	Lee Regional Medical Center	4602	wellmont.org	org
6340690	Central State Hospital	#N/A	#N/A	#N/A
634069A	Poplar Springs Hospital	700	poplarsprings.com	com
6340710	Southside Regional Medical Center	4086	srmconline.com	com
6340740	Bon Secours Maryview Medical Center	1356	bonsecourshamptonroads.com	com
6340750	Naval Medical Center	2900	navy.mil	mil
6340760	LewisGale Hospital at Pulaski	#N/A	#N/A	#N/A
6340780	Carilion New River Valley Medical Center	#N/A	#N/A	#N/A
6340800	Clinch Valley Medical Center	1618	clinchvalleymedicalcenter.com	com
6340830	Children's Hospital of Richmond	144	childrenshosp-richmond.org	org
6340860	VCU Health System	4526	vcuhealth.org	org
6340890	Bon Secours-Richmond Community Hospital	731	bonsecours.com	com
6340896	Bon Secours Memorial Regional Medical Center	732	bonsecours.com	com
6340921	Bon Secours St. Mary's Hospital	734	bonsecours.com	com
6340930	Sheltering Arms Rehabilitation Hospital	#N/A	#N/A	#N/A
6340960	Hunter Holmes McGuire Veterans Affairs Medical Center	3679	va.gov	gov
6341040	Carilion Medical Center	1442	carilion.com	com
6341060	Veterans Affairs Medical Center	3778	va.gov	gov
6341063	Carilion Franklin Memorial Hospital	1444	carilionclinic.org	org
6341075	Halifax Regional Health System	2382	hrhs.org	org
6341085	Community Memorial Healthcenter	#N/A	#N/A	#N/A
6341100	Commonwealth Center for Children and Adolescents	1487	virginia.gov	gov
6341120	Western State Hospital	1005	virginia.gov	gov
6341136	Pioneer Community Hospital of Patrick County	678	pchpatrick.com	com
6341145	Sentara Bayside Hospital	3885	sentara.com	com
6341153	Sentara Obici Hospital	3883	sentara.com	com
6341161	Riverside Tappahannock Hospital	3693	riversideonline.com	com
6341162	Sentara Virginia Beach General Hospital	#N/A	#N/A	#N/A
6341165	Fauquier Hospital	#N/A	#N/A	#N/A
6341175	Carilion Tazewell Community Hospital	1446	carilionclinic.org	org
6341190	Eastern State Hospital	1941	virginia.gov	gov
6341195	Sentara Williamsburg Regional Medical Center	3884	sentara.com	com
6341200	Winchester Medical Center	4518	valleyhealthlink.com	com
6341210	Sentara Potomac Hospital	3886	sentara.com	com
6341215	Shenandoah Memorial Hospital	4516	valleyhealthlink.com	com
6341220	Hallmark Youthcare - Richmond	296	hallmarkyouthcare.org	org
6341230	Wythe County Community Hospital	#N/A	#N/A	#N/A
6344000	University of Virginia Medical Center	2309	virginia.edu	edu
6348005	Dominion Hospital	221	dominionhospital.com	com
6349040	Woodrow Wilson Rehabilitation Center	4712	wwrc.net	net
6349140	Mount Regis Center	3149	mtregis.com	com
6350002	HEALTHSOUTH Huntington Rehabilitation Hospital	#N/A	#N/A	#N/A
6350005	HEALTHSOUTH MountainView Regional Rehabilitation Hospital	2288	healthsouthmountainview.com	com
6350006	Raleigh General Hospital	3625	raleighgeneral.com	com
6350007	West Virginia University Hospitals	#N/A	#N/A	#N/A
6350008	Select Specialty Hospital-Charleston	#N/A	#N/A	#N/A
6350009	Cornerstone Hospital of Huntington	#N/A	#N/A	#N/A
6350011	Peterson Rehabilitation Hospital	#N/A	#N/A	#N/A
6350035	Beckley ARH Hospital	#N/A	#N/A	#N/A
6350055	Veterans Affairs Medical Center	1304	va.gov	gov
6350060	War Memorial Hospital	4517	valleyhealthlink.com	com
6350070	Bluefield Regional Medical Center	#N/A	#N/A	#N/A
6350110	St. Joseph's Hospital of Buckhannon	#N/A	#N/A	#N/A
6350120	Charleston Area Medical Center	#N/A	#N/A	#N/A
6350180	Saint Francis Hospital	869	stfrancishospital.com	com
6350200	Eye and Ear Clinic of Charleston	1891	eecpwv.com	com
6350215	Highland Hospital	2340	highlandhosp.com	com
6350220	United Hospital Center	937	uhcwv.org	org
6350245	Louis A. Johnson Veterans Affairs Medical Center	1608	va.gov	gov
6350270	Davis Memorial Hospital	1756	davishealthsystem.org	org
6350295	Braxton County Memorial Hospital	1376	braxtonmemorial.org	org
6350300	Fairmont General Hospital	2004	fghi.com	com
6350310	Reynolds Memorial Hospital	#N/A	#N/A	#N/A
6350315	Grafton City Hospital	2145	graftonhospital.com	com
6350317	Minnie Hamilton HealthCare Center	3032	mhhcc.com	com
6350325	Summers County ARH Hospital	1120	arh.org	org
6350345	Cabell Huntington Hospital	105	cabellhuntington.org	org
6350370	River Park Hospital	740	riverparkhospital.net	net
6350380	Mildred Mitchell-Bateman Hospital	61	batemanhospital.org	org
6350400	St. Mary's Medical Center	4097	st-marys.org	org
6350410	Veterans Affairs Medical Center	2396	va.gov	gov
6350415	CAMC Teays Valley Hospital	1424	camc.org	org
6350420	Potomac Valley Hospital	3570	potomacvalleyhospital.com	com
6350425	Preston Memorial Hospital	#N/A	#N/A	#N/A
6350450	Logan Regional Medical Center	#N/A	#N/A	#N/A
6350468	Boone Memorial Hospital	84	bmh.org	org
6350480	Pocahontas Memorial Hospital	697	pmhwv.org	org
6350485	City Hospital	153	cityhospital.org	org
6350510	Veterans Affairs Medical Center	2828	va.gov	gov
6350540	Montgomery General Hospital	3023	mghwv.com	com
6350555	Monongalia General Hospital	3092	mongeneral.com	com
6350580	Wetzel County Hospital	987	wetzelcountyhospital.com	com
6350590	Plateau Medical Center	3553	plateaumedicalcenter.com	com
6350600	Camden-Clark Memorial Hospital	114	camdenclark.org	org
6350610	St. Joseph's Hospital	115	camdenclark.org	org
6350615	HEALTHSOUTH Western Hills Rehabilitation Hospital	2306	healthsouthwesternhills.com	com
6350625	Grant Memorial Hospital	2151	grantmemorial.com	com
6350630	Broaddus Hospital	2378	hospital-data.com	com
6350635	Pleasant Valley Hospital	3615	pvalley.org	org
6350642	Princeton Community Hospital	3484	pchonline.org	org
6350645	Jefferson Memorial Hospital	2496	jeffmem.com	com
6350650	HEALTHSOUTH Southern Hills Rehabilitation Hospital	#N/A	#N/A	#N/A
6350672	Jackson General Hospital	400	jacksongeneral.com	com
6350675	Hampshire Memorial Hospital	4514	valleyhealthlink.com	com
6350680	Greenbrier Valley Medical Center	2183	gvmc.com	com
6350710	Thomas Memorial Hospital	4366	thomaswv.org	org
6350739	Roane General Hospital	745	roanegeneralhospital.com	com
6350753	Webster County Memorial Hospital	#N/A	#N/A	#N/A
6350755	Weirton Medical Center	4596	weirtonmedical.com	com
6350765	Summersville Regional Medical Center	883	summersvilleregional.org	org
6350780	Welch Community Hospital	1801	wv.gov	gov
6350800	Stonewall Jackson Memorial Hospital	4222	stonewalljacksonhospital.com	com
6350810	William R. Sharpe, Jr. Hospital	1802	wv.gov	gov
6350820	Ohio Valley Medical Center	3430	ovmc-eorh.com	com
6350830	Wheeling Hospital	4637	wheelinghospital.org	org
6350840	Williamson Memorial Hospital	4655	williamsonmemorial.net	net
6359070	Sistersville General Hospital	3968	sistersvillehospital.com	com
6360001	WakeMed Raleigh Campus	4556	wakemed.org	org
6360002	Cone Health	#N/A	#N/A	#N/A
6360003	Roanoke-Chowan Hospital	4535	vidanthealth.com	com
6360005	Stanly Regional Medical Center	4107	stanly.org	org
6360006	Alamance Regional Medical Center	44	armc.com	com
6360008	Frye Regional Medical Center	2073	fryemedctr.com	com
6360011	John Umstead Hospital	3204	ncdhhs.gov	gov
6360012	Presbyterian Hospital-Matthews	3577	presbyterian.org	org
6360013	Mission Hospital	3067	mission-health.org	org
6360015	Charles A. Cannon Memorial Hospital	1109	apprhs.org	org
6360018	Carolinas Medical Center-Pineville	1456	carolinashealthcare.org	org
6360019	New Hanover Regional Medical Center	3241	nhrmc.org	org
6360020	LifeCare Hospitals of North Carolina	#N/A	#N/A	#N/A
6360021	The Outer Banks Hospital	4359	theouterbankshospital.com	com
6360022	North Carolina Specialty Hospital	606	ncspecialty.com	com
6360023	Cape Fear Valley Health System	1436	capefearvalley.com	com
6360025	Asheville Specialty Hospital	3068	mission-health.org	org
6360026	Presbyterian Hospital Huntersville	703	presbyterianhospitalhuntersville.org	org
6360027	Select Specialty Hospital-Durham	#N/A	#N/A	#N/A
6360028	Select Specialty Hospital-Winston-Salem	801	selectspecialtyhospitals.com	com
6360029	Carolinas Specialty Hospital	1725	cshnc.com	com
6360040	Randolph Hospital	3626	randolphhospital.org	org
6360080	CarePartners Health Services	#N/A	#N/A	#N/A
6360142	Kernersville Medical Center	2551	kernersvillemc.org	org
6360145	Central Regional Hospital	#N/A	#N/A	#N/A
6360147	Select Specialty Hospital-Greensboro	#N/A	#N/A	#N/A
6360195	Pungo District Hospital	#N/A	#N/A	#N/A
6360200	Julian F. Keith Alcohol and Drug Abuse Treatment Center	2500	jfkadatc.net	net
6360211	Blowing Rock Hospital	#N/A	#N/A	#N/A
6360212	Crawley Memorial Hospital	1018	acuityhealthcare.net	net
6360215	Watauga Medical Center	#N/A	#N/A	#N/A
6360220	Transylvania Regional Hospital	4391	trhospital.org	org
6360222	Swain County Hospital	2226	haymed.org	org
6360225	Pender Memorial Hospital	3242	nhrmc.org	org
6360243	Yancey Community Medical Center	4743	#VALUE!	#VALUE!
6360250	Naval Hospital	2897	navy.mil	mil
6360260	University of North Carolina Hospitals	4468	unchealthcare.org	org
6360280	Carolinas Medical Center	1452	carolinashealthcare.org	org
6360305	Carolinas Medical Center-University	1457	carolinashealthcare.org	org
6360310	Carolinas Medical Center-Mercy	1454	carolinashealthcare.org	org
6360320	Presbyterian Hospital	3576	presbyterian.org	org
6360325	Carolinas Rehabilitation	1451	carolinashealthcare.org	org
6360340	Cherokee Indian Hospital	4747	#VALUE!	#VALUE!
6360348	Sampson Regional Medical Center	#N/A	#N/A	#N/A
6360355	Duke University Hospital	1857	dukehealth.org	org
6360360	Carolinas Medical Center-NorthEast	1455	carolinashealthcare.org	org
6360375	Stokes-Reynolds Memorial Hospital	3488	pchstokes.com	com
6360385	Betsy Johnson Regional Hospital	1339	bjrh.org	org
6360435	Durham Veterans Affairs Medical Center	1859	va.gov	gov
6360440	Durham Regional Hospital	1860	durhamregional.org	org
6360445	Chowan Hospital	4532	vidanthealth.com	com
6360450	Albemarle Health	1051	albemarlehealth.org	org
6360455	Cape Fear Valley - Bladen County Hospital	1341	bladencountyhospital.org	org
6360460	Hugh Chatham Memorial Hospital	2392	hughchatham.org	org
6360495	Highsmith-Rainey Specialty Hospital	1435	capefearvalley.com	com
6360510	Veterans Affairs Medical Center	1993	va.gov	gov
6360520	Park Ridge Health	3456	parkridgehealth.org	org
6360530	Womack Army Medical Center	4558	army.mil	mil
6360550	Angel Medical Center	1104	angelmed.org	org
6360580	Gaston Memorial Hospital	1460	caromonthealth.org	org
636060A	Presbyterian-Orthopaedic Hospital	3578	presbyterian.org	org
6360620	Cherry Hospital	#N/A	#N/A	#N/A
6360625	Wayne Memorial Hospital	#N/A	#N/A	#N/A
6360640	Kindred Hospital-Greensboro	2571	khgreensboro.com	com
6360690	Pitt County Memorial Hospital	4536	vidanthealthcareers.com	com
6360700	Walter B. Jones Alcohol and Drug Abuse Treatment Center	3205	ncdhhs.gov	gov
6360710	Sandhills Regional Medical Center	#N/A	#N/A	#N/A
6360730	Maria Parham Medical Center	2814	mariaparham.com	com
6360750	Margaret R. Pardee Memorial Hospital	3449	pardeehospital.org	org
6360755	Catawba Valley Medical Center	1477	catawbavalleymedical.org	org
6360775	Highlands-Cashiers Hospital	342	highlandscashiershospital.org	org
6360780	High Point Regional Health System	2345	highpointregional.com	com
6360795	Brynn Marr Hospital	1404	brynnmarr.org	org
6360805	Onslow Memorial Hospital	#N/A	#N/A	#N/A
6360820	Ashe Memorial Hospital	1135	ashememorial.org	org
6360822	Duplin General Hospital	4533	vidanthealth.com	com
6360825	Kings Mountain Hospital	1616	clevelandregional.org	org
6360830	Caswell Center	123	caswellcenter.org	org
6360840	Lenoir Memorial Hospital	#N/A	#N/A	#N/A
6360870	Scotland Memorial Hospital	3841	scotlandhealth.org	org
6360880	Morehead Memorial Hospital	3104	morehead.org	org
6360895	Caldwell Memorial Hospital	107	caldwellmemorial.org	org
6360920	Wake Forest Baptist Health-Lexington Medical Center	450	wakehealth.edu	edu
6360931	Carolinas Medical Center-Lincoln	1453	carolinashealthcare.org	org
6360945	Franklin Regional Medical Center	2058	franklinregional.org	org
6360950	Southeastern Regional Medical Center	4083	srmc.org	org
6360970	McDowell Hospital	2860	mcdowellhospital.org	org
6360978	Davie County Hospital	4555	wakehealth.edu	edu
6360985	Carolinas Medical Center-Union	#N/A	#N/A	#N/A
6360990	Lake Norman Regional Medical Center	2736	lnrmc.com	com
6360992	Carteret General Hospital	1469	carteretgeneral.com	com
6361020	Grace Hospital	1347	blueridgehealth.org	org
6361030	Broughton Hospital	3203	ncdhhs.gov	gov
6361035	Northern Hospital of Surry County	3267	northernhospital.com	com
6361055	Murphy Medical Center	#N/A	#N/A	#N/A
6361068	CarolinaEast Medical Center	1449	carolinaeasthealth.com	com
6361100	Wilkes Regional Medical Center	992	wilkesregional.com	com
6361110	Veterans Affairs Medical Center	1136	va.gov	gov
6361120	Granville Medical Center	276	ghshospital.org	org
6361150	FirstHealth Moore Regional Hospital	2015	firsthealth.org	org
6361155	Washington County Hospital	4587	wchonline.com	com
6361160	Central Prison Hospital	1824	nc.us	.us
6361165	Holly Hill Hospital	2363	hollyhillhospital.com	com
6361180	Duke Raleigh Hospital	#N/A	#N/A	#N/A
636118A	WakeMed Cary Hospital	#N/A	#N/A	#N/A
6361190	Larry B. Zieverink, Sr. Alcoholism Treatment Center	4553	wakegov.com	com
6361210	Rex Healthcare	3670	rexhealth.com	com
6361230	Dorothea Dix Hospital	#N/A	#N/A	#N/A
6361255	Halifax Regional Medical Center	2197	halifaxmedicalcenter.org	org
6361265	FirstHealth Richmond Memorial Hospital	#N/A	#N/A	#N/A
6361291	Nash Health Care Systems	3240	nhcs.org	org
6361320	Person Memorial Hospital	3515	personhospital.com	com
6361330	Rutherford Regional Medical Center	3737	rutherfordhosp.org	org
6361340	Rowan Regional Medical Center	3723	rowan.org	org
6361345	Veterans Affairs Medical Center	3783	va.gov	gov
6361350	Brunswick Novant Medical Center	98	brunswicknovant.org	org
6361360	Central Carolina Hospital	#N/A	#N/A	#N/A
6361363	Our Community Hospital	640	och-bltc.org	org
6361370	Cleveland Regional Medical Center	1615	clevelandregional.org	org
6361375	Chatham Hospital	139	chathamhospital.org	org
6361395	Johnston Health	2510	johnstonhealth.org	org
6361400	J. Arthur Dosher Memorial Hospital	1831	dosher.org	org
6361403	Alleghany Memorial Hospital	1099	amhsparta.org	org
6361407	Blue Ridge Regional Hospital	1349	blueridgehospital.org	org
6361410	Davis Regional Medical Center	1758	davisregional.com	com
6361421	Iredell Memorial Hospital	2455	iredellmemorial.org	org
6361440	Harris Regional Hospital	4614	westcare.org	org
6361470	Heritage Hospital	4534	vidanthealth.com	com
6361480	Thomasville Medical Center	4365	thomasvillemedicalcenter.org	org
6361485	FirstHealth Montgomery Memorial Hospital	2014	firsthealth.org	org
6361490	St. Luke's Hospital	3772	saintlukeshospital.com	com
6361500	Valdese General Hospital	1348	blueridgehealth.org	org
6361515	Anson Community Hospital	1450	carolinashealthcare.org	org
6361525	Beaufort County Medical Center	1300	beaufortregionalhealthsystem.org	org
6361540	Haywood Regional Medical Center	2225	haymed.org	org
6361550	Columbus Regional Healthcare System	1712	crhealthcare.org	org
6361565	Martin General Hospital	2826	martingeneral.com	com
6361615	Wilmington Treatment Center	993	crchealth.com	com
6361635	Wilson Medical Center	4659	wilmed.org	org
6361655	Bertie Memorial Hospital	#N/A	#N/A	#N/A
6361685	Forsyth Medical Center	2040	forsythmedicalcenter.org	org
6361686	Medical Park Hospital	2908	medicalparkhospital.org	org
6361690	Old Vineyard Behavioral Health Services	3384	oldvineyard.net	net
6361700	Wake Forest Baptist Medical Center	4554	wakehealth.edu	edu
6361705	Yadkin Valley Community Hospital	#N/A	#N/A	#N/A
6361710	Wake Forest University Health Service	817	wfu.edu	edu
6370001	Laurens County Health Care System	2683	lchcs.org	org
6370002	HEALTHSOUTH Rehabilitation Hospital	2270	healthsouthcolumbia.com	com
6370007	William J. McCord Adolescent and Treatment Center	#N/A	#N/A	#N/A
6370008	Aiken Regional Medical Centers	1047	aikenregional.com	com
6370009	McLeod Regional Medical Center	#N/A	#N/A	#N/A
6370010	Abbeville Area Medical Center	1006	abbevilleareamc.com	com
6370011	Carolinas Hospital System	1458	carolinashospital.com	com
6370012	HEALTHSOUTH Rehabilitation Hospital	2274	healthsouthflorence.com	com
6370013	Marion Regional Hospital	1459	carolinashospitalmarion.com	com
6370014	Spartanburg Hospital for Restorative Care	#N/A	#N/A	#N/A
6370017	Regency Hospital of Florence	3651	regencyhospital.com	com
6370018	Waccamaw Community Hospital	#N/A	#N/A	#N/A
6370019	HEALTHSOUTH Rehabilitation Hospital	#N/A	#N/A	#N/A
6370021	AnMed Health Rehabilitation Hospital	1107	anmedrehab.com	com
6370022	HEALTHSOUTH Rehabilitation Hospital of Charleston	#N/A	#N/A	#N/A
6370023	Coastal Carolina Hospital	#N/A	#N/A	#N/A
6370024	Regency Hospital of Greenville	#N/A	#N/A	#N/A
6370025	Intermedical Hospital of South Carolina	369	intermedicalhospital.com	com
6370026	Kindred Hospital-Charleston	#N/A	#N/A	#N/A
6370027	Patrick B. Harris Psychiatric Hospital	#N/A	#N/A	#N/A
6370030	AnMed Health Medical Center	#N/A	#N/A	#N/A
6370031	Lighthouse Care Center of Conway	#N/A	#N/A	#N/A
6370032	Greenwood Regional Rehabilitation Hospital	294	ernesthealth.com	com
6370033	Patewood Memorial Hospital	#N/A	#N/A	#N/A
6370034	Village Hospital	#N/A	#N/A	#N/A
6370045	Bamberg County Memorial Hospital	#N/A	#N/A	#N/A
6370048	Barnwell County Hospital	1292	bchospital.org	org
6370050	Beaufort Memorial Hospital	1354	bmhsc.org	org
6370055	Naval Hospital	2895	navy.mil	mil
6370060	Marlboro Park Hospital	2819	marlboroparkhospital.com	com
6370070	KershawHealth	416	kershawhealth.org	org
6370085	MUSC Medical Center of Medical University of South Carolina	18	musc.edu	edu
6370090	Roper Hospital	3717	ropersaintfrancis.com	com
6370095	Palmetto Lowcountry Behavioral Health	670	palmettobehavioralhealth.com	com
6370100	Bon Secours St. Francis Hospital	3718	ropersaintfrancis.com	com
6370103	Ralph H. Johnson Veterans Affairs Medical Center	1527	va.gov	gov
6370110	Chester Regional Medical Center	#N/A	#N/A	#N/A
6370125	Earle E. Morris Alcohol and Drug Treatment Center	4117	sc.us	.us
6370130	Whitten Center	4748	#VALUE!	#VALUE!
6370135	G. Werber Bryan Psychiatric Hospital	4115	sc.us	.us
6370140	Palmetto Health Richland	#N/A	#N/A	#N/A
6370170	Providence Hospital	#N/A	#N/A	#N/A
6370190	Palmetto Health Baptist	#N/A	#N/A	#N/A
6370210	Wm. Jennings Bryan Dorn Veterans Affairs Medical Center	1648	va.gov	gov
6370218	William S. Hall Psychiatric Institute	4116	sc.us	.us
6370230	Conway Medical Center	1675	conwaymedicalcenter.com	com
6370232	Trident Medical Center	920	tridenthealthsystem.com	com
6370240	McLeod Medical Center Dillon	#N/A	#N/A	#N/A
6370243	Edgefield County Hospital	3172	myech.org	org
6370244	Baptist Easley Hospital	54	baptisteasley.org	org
6370245	Allendale County Hospital	1067	allendalecountyhospital.com	com
6370280	Moncrief Army Community Hospital	3091	army.mil	mil
6370290	Upstate Carolina Medical Center	4492	upstatecarolina.net	net
6370295	Georgetown Memorial Hospital	2109	georgetownhospitalsystem.org	org
6370323	Greenville Memorial Hospital	2115	ghs.org	org
6370330	Bon Secours St. Francis Health System	4146	stfrancishealth.org	org
6370340	Shriners Hospitals for Children, Greenville	3946	shrinershospitalsforchildren.org	org
6370375	Self Regional Healthcare	3878	selfregional.org	org
6370378	Greer Memorial Hospital	2116	ghs.org	org
6370380	Carolina Pines Regional Medical Center	#N/A	#N/A	#N/A
6370385	Carolina Center for Behavioral Health	4349	thecarolinacenter.com	com
6370390	Hilton Head Hospital	2351	hiltonheadregional.com	com
6370411	Williamsburg Regional Hospital	4680	wmbgrh.com	com
6370416	Lake City Community Hospital	#N/A	#N/A	#N/A
6370430	Springs Memorial Hospital	4080	springsmemorial.com	com
6370444	Loris Community Hospital	2878	mcleodhealth.org	org
6370445	Clarendon Memorial Hospital	1602	clarendonhealth.com	com
6370460	East Cooper Medical Center	1872	eastcoopermedctr.com	com
6370477	Grand Strand Regional Medical Center	288	grandstrandmed.com	com
6370495	Chesterfield General Hospital	1539	chesterfieldgeneral.com	com
6370500	Newberry County Memorial Hospital	3224	newberryhospital.org	org
6370520	Regional Medical Center	4407	trmchealth.org	org
6370540	Cannon Memorial Hospital	1431	cannonhospital.org	org
6370580	Piedmont Medical Center	3538	piedmontmedicalcenter.com	com
6370590	Oconee Medical Center	3363	oconeemed.org	org
6370595	Hillcrest Hospital	2117	ghs.org	org
6370600	Mary Black Memorial Hospital	2829	maryblackhealthsystem.com	com
6370610	Spartanburg Regional Medical Center	4055	spartanburgregional.com	com
6370640	Tuomey Healthcare System	4418	tuomey.com	com
6370650	North Greenville Hospital	2118	ghs.org	org
6370660	Wallace Thomson Hospital	957	wallacethomson.com	com
6370665	Hampton Regional Medical Center	2206	hamptonregional.com	com
6370667	Three Rivers Behavioral Health	#N/A	#N/A	#N/A
6370670	Colleton Medical Center	171	colletonmedical.com	com
6370671	Lexington Medical Center	2707	lexmed.com	com
6370675	Fairfield Memorial Hospital	#N/A	#N/A	#N/A
6370700	Springbrook Behavioral Health System	4074	springbrookbehavioral.com	com
6380001	Wesley Woods Geriatric Hospital of Emory University	1927	emoryhealthcare.org	org
6380002	Central Georgia Rehabilitation Hospital	1512	centralgarehab.com	com
6380004	Peachford Behavioral Health System	#N/A	#N/A	#N/A
6380005	Memorial Hospital of Adel	#N/A	#N/A	#N/A
6380006	St. Francis Hospital	#N/A	#N/A	#N/A
6380010	Phoebe Putney Memorial Hospital	#N/A	#N/A	#N/A
6380019	Northeast Georgia Medical Center	3238	nghs.com	com
6380020	Bacon County Hospital and Health System	1197	baconcountyhospital.com	com
6380021	Children's Healthcare of Atlanta	1574	choa.org	org
6380022	Piedmont Newnan Hospital	3540	piedmontnewnan.org	org
6380023	Southern Crescent Hospital for Specialty Care	4035	southernregional.org	org
6380024	Piedmont Fayette Hospital	#N/A	#N/A	#N/A
6380025	Palmyra Medical Centers	3526	phoebeputney.com	com
6380026	Regency Hospital of South Atlanta	#N/A	#N/A	#N/A
6380027	Regency Hospital of Central Georgia	3643	regencyhospital.com	com
6380028	East Central Regional Hospital	1156	ga.us	.us
6380029	Columbus Specialty Hospital	#N/A	#N/A	#N/A
6380030	Phoebe Sumter Medical Center	#N/A	#N/A	#N/A
6380031	Select Specialty Hospital-Atlanta	#N/A	#N/A	#N/A
6380033	Select Specialty Hospital-Savannah	#N/A	#N/A	#N/A
6380036	Specialty Hospital	2614	kindredrome.com	com
6380037	DeKalb Medical at Hillandale	#N/A	#N/A	#N/A
6380039	Wesley Woods Long Term Care Hospital	#N/A	#N/A	#N/A
6380040	Athens Regional Medical Center	1146	athensrmc.com	com
6380042	Select Specialty Hospital-Augusta	786	selectspecialtyhospitals.com	com
6380050	St. Mary's Health Care System	#N/A	#N/A	#N/A
6380065	Kindred Hospital-Atlanta	2592	kindredatlanta.com	com
6380080	Emory University Hospital Midtown	#N/A	#N/A	#N/A
6380110	Atlanta Medical Center	1150	atlantamedcenter.com	com
6380130	Grady Memorial Hospital	#N/A	#N/A	#N/A
6380171	Northside Hospital	3285	northside.com	com
6380180	Piedmont Hospital	3537	piedmonthospital.org	org
6380200	Saint Joseph's Hospital of Atlanta	4183	stjosephsatlanta.org	org
6380215	WellStar Windy Hill Hospital	#N/A	#N/A	#N/A
6380225	Shepherd Center	3928	shepherd.org	org
6380240	Veterans Affairs Medical Center	1149	va.gov	gov
6380254	Georgia Health Sciences Medical Center	#N/A	#N/A	#N/A
6380260	Trinity Hospital of Augusta	4400	trinityofaugusta.com	com
6380265	Doctors Hospital	#N/A	#N/A	#N/A
6380270	University Health Care System	#N/A	#N/A	#N/A
6380275	Walton Rehabilitation Hospital	4700	wrh.org	org
6380280	Veterans Affairs Medical Center	1155	va.gov	gov
6380285	WellStar Cobb Hospital	4605	wellstar.org	org
6380290	Anchor Hospital	42	anchorhospital.com	com
6380297	Southwestern State Hospital	897	swsh.org	org
6380298	Memorial Hospital and Manor	#N/A	#N/A	#N/A
6380315	Appling Healthcare System	1108	appling-hospital.org	org
6380319	Pioneer Community Hospital of Early	#N/A	#N/A	#N/A
6380323	Fannin Regional Hospital	#N/A	#N/A	#N/A
6380325	Gwinnett Hospital System	#N/A	#N/A	#N/A
6380338	Higgins General Hospital	4306	tanner.org	org
6380340	Southeast Georgia Health System Brunswick Campus	3903	sghs.org	org
6380360	Grady General Hospital	1114	archbold.org	org
6380365	Gordon Hospital	2141	gordonhospital.com	com
6380373	Mitchell County Hospital	1113	archbold.org	org
6380375	Dwight David Eisenhower Army Medical Center	1771	army.mil	mil
6380378	Winn Army Community Hospital	4668	army.mil	mil
6380382	Northside Hospital - Cherokee	3286	northside.com	com
6380385	Tanner Medical Center	4307	tanner.org	org
6380395	Cartersville Medical Center	119	cartersvillemedical.com	com
6380400	Emory Johns Creek Hospital	1928	emoryjohnscreek.com	com
6380401	Murray Medical Center	3160	murraymedical.org	org
6380405	Polk Medical Center	3558	polkhospital.org	org
6380415	Hughston Hospital	2393	hughston.com	com
6380425	Mountain Lakes Medical Center	568	mountainlakesmedicalcenter.com	com
6380426	Evans Memorial Hospital	1965	evansmemorial.org	org
6380427	Bleckley Memorial Hospital	4749	#VALUE!	#VALUE!
6380430	The Medical Center	1651	columbusregional.com	com
6380435	Doctors Hospital of Columbus	#N/A	#N/A	#N/A
6380440	West Central Georgia Regional Hospital	4583	wcgrh.org	org
6380447	Northridge Medical Center	3277	northridgemc.com	com
6380449	Miller County Hospital	3056	millercountyhospital.com	com
6380450	Crisp Regional Hospital	1713	crispregional.org	org
6380455	Newton Medical Center	3235	newtonmedical.com	com
6380463	Northside Hospital Forsyth	#N/A	#N/A	#N/A
6380464	Chestatee Regional Hospital	1538	chestateeregionalhospital.com	com
6380470	Southwest Georgia Regional Medical Center	3524	phoebeputney.com	com
6380475	WellStar Paulding Hospital	4608	wellstar.org	org
6380480	Hamilton Medical Center	2200	hamiltonhealth.com	com
6380488	DeKalb Medical at North Decatur	1781	dekalbmedical.org	org
6380489	Georgia Regional Hospital at Atlanta	1761	dbhddjobs.com	com
6380495	Habersham Medical Center	2187	habershammedical.com	com
6380500	Donalsonville Hospital	222	donalsonvillehospital.org	org
6380505	Fairview Park Hospital	250	fairviewparkhospital.com	com
6380510	Coffee Regional Medical Center	1637	coffeeregional.org	org
6380515	Youth Villages Inner Harbour Campus	#N/A	#N/A	#N/A
6380520	DeKalb Medical Center at Downtown Decatur	1782	dekalbmedical.org	org
6380525	WellStar Douglas Hospital	4606	wellstar.org	org
6380540	Carl Vinson Veterans Affairs Medical Center	1853	va.gov	gov
6380549	Dodge County Hospital	1829	dodgecountyhospital.com	com
6380555	South Fulton Medical Center	#N/A	#N/A	#N/A
6380557	Putnam General Hospital	#N/A	#N/A	#N/A
6380560	Elbert Memorial Hospital	1921	emhcare.net	net
6380566	North Georgia Medical Center	3272	northgeorgiamedicalcenter.com	com
6380570	Emory University Hospital	1926	emoryhealthcare.org	org
6380574	Dorminy Medical Center	3525	phoebeputney.com	com
6380575	Charlton Memorial Hospital	4750	#VALUE!	#VALUE!
6380577	Monroe County Hospital	3094	monroehospital.org	org
6380580	Martin Army Community Hospital	2825	army.mil	mil
6380595	Hutcheson Medical Center	2399	hutcheson.org	org
6380598	Peach Regional Medical Center	3501	peachregional.org	org
6380610	Lower Oconee Community Hospital	2737	lochosp.org	org
6380635	St. Joseph's of East Georgia	4209	stmarysgoodsam.org	org
6380640	Spalding Regional Medical Center	4048	spaldingregional.com	com
6380645	Smith Northview Hospital	4017	smithhospital.com	com
6380647	Hart County Hospital	933	tycobbhealthcare.com	com
6380650	Taylor Regional Hospital	4311	taylorregional.org	org
6380652	Liberty Regional Medical Center	2714	libertyregional.org	org
6380653	Jeff Davis Hospital	2491	jeffdavishospital.org	org
6380655	Chatuge Regional Hospital and Nursing Home	1531	chatugeregionalhospital.org	org
6380665	Clinch Memorial Hospital	3906	sgmc.org	org
6380667	Sylvan Grove Hospital	4298	sylvangrovehospital.com	com
6380676	Piedmont Mountainside Hospital	3539	piedmontmountainsidehospital.org	org
6380680	Wayne Memorial Hospital	4682	wmhweb.com	com
6380682	Devereux Georgia Treatment Network	1796	devereux.org	org
6380690	West Georgia Health	4631	wghealth.org	org
6380693	Louis Smith Memorial Hospital	4018	smithhospital.com	com
6380715	Coliseum Medical Centers	168	coliseumhealthsystem.com	com
6380724	Coliseum Psychiatric Center	169	coliseumhealthsystem.com	com
6380730	Medical Center of Central Georgia	#N/A	#N/A	#N/A
6380745	Coliseum Northside Hospital	170	coliseumhealthsystem.com	com
6380774	Morgan Memorial Hospital	#N/A	#N/A	#N/A
6380775	WellStar Kennestone Hospital	4607	wellstar.org	org
6380805	Oconee Regional Medical Center	#N/A	#N/A	#N/A
638080A	Candler County Hospital	1430	candlercountyhospital.com	com
6380810	Central State Hospital	1515	centralstatehospital.org	org
6380815	Turning Point Hospital	930	turningpointcare.com	com
6380850	Jenkins County Hospital	406	jenkinscountyga.com	com
6380860	Walton Regional Medical Center	1612	clearviewregionalmedicalcenter.com	com
6380880	Flint River Community Hospital	2024	flintriverhospital.com	com
6380885	Jasper Memorial Hospital	#N/A	#N/A	#N/A
6380890	Colquitt Regional Medical Center	#N/A	#N/A	#N/A
6380901	Berrien County Hospital	1317	berrienhospital.com	com
6380937	Stewart-Webster Hospital	4751	#VALUE!	#VALUE!
6380940	Northwest Georgia Regional Hospital	4	#VALUE!	#VALUE!
6380945	Southern Regional Medical Center	4036	southernregional.org	org
6380950	Floyd Medical Center	2030	floyd.org	org
6380955	Doctors Hospital of Tattnall	4310	tattnallhospital.com	com
6380960	Redmond Regional Medical Center	719	redmondregional.com	com
6380980	Cobb Memorial Hospital	#N/A	#N/A	#N/A
6380985	Southeast Georgia Health System Camden Campus	3904	sghs.org	org
6380987	Washington County Regional Medical Center	4589	wcrmc.com	com
6380995	North Fulton Regional Hospital	3237	nfultonhospital.com	com
6381010	Georgia Regional Hospital at Savannah	2082	garegionalsavannah.com	com
6381027	Memorial Health	524	memorialhealth.com	com
6381030	Saint Simons by-the-Sea Hospital	846	ssbythesea.com	com
6381040	St. Joseph's Hospital	3975	sjchs.org	org
6381065	Ridgeview Institute	3680	ridgeviewinstitute.com	com
6381075	Emory Eastside Medical Center	#N/A	#N/A	#N/A
6381080	St. Joseph's Candler Hospital	3976	sjchs.org	org
6381085	Emory-Adventist Hospital	#N/A	#N/A	#N/A
6381097	Effingham Hospital	231	effinghamhospital.com	com
6381100	East Georgia Regional Medical Center	#N/A	#N/A	#N/A
6381105	Willingway Hospital	4656	willingway.com	com
6381115	Henry Medical Center	688	piedmonthenry.org	org
6381124	Emanuel Medical Center	1916	emanuelmedical.org	org
6381125	Screven County Hospital	4752	#VALUE!	#VALUE!
6381127	Phoebe Worth Medical Center	3523	phoebeputney.com	com
6381130	Upson Regional Medical Center	#N/A	#N/A	#N/A
6381140	John D. Archbold Memorial Hospital	1111	archbold.org	org
6381150	McDuffie Regional Medical Center	3130	mrmc.org	org
6381160	Tift Regional Medical Center	4373	tiftregional.com	com
6381170	Stephens County Hospital	4138	stephenscountyhospital.com	com
6381193	South Georgia Medical Center	3905	sgmc.org	org
6381201	Meadows Regional Medical Center	514	meadowsregional.com	com
6381215	Tanner Medical Center-Villa Rica	4308	tanner.org	org
6381220	Roosevelt Warm Springs Institute for Rehabilitation	3716	rooseveltrehab.org	org
6381223	Warm Springs Medical Center	4564	warmspringsmc.org	org
6381225	Houston Medical Center	2334	hhc.org	org
6381230	Wills Memorial Hospital	4658	willsmemorialhospital.com	com
6381250	Satilla Regional Medical Center	500	mayoclinichealthsystem.org	org
6381255	Burke Medical Center	#N/A	#N/A	#N/A
6381265	Barrow Regional Medical Center	1258	barrowregional.com	com
6388093	Perry Hospital	2333	hhc.org	org
6388108	Coastal Harbor Treatment Center	167	coastalharbor.com	com
6389015	Calhoun Memorial Hospital	2188	hacc-ga.com	com
6389065	Union General Hospital	4471	uniongeneralhospital.com	com
6389100	Rockdale Medical Center	747	rockdalemedicalcenter.org	org
6389155	Jefferson Hospital	2493	jeffersonhosp.com	com
6389175	Irwin County Hospital	#N/A	#N/A	#N/A
6389185	Brooks County Hospital	1112	archbold.org	org
6389225	Wildwood Lifestyle Center and Hospital	2252	healthevangelism.com	com
6390002	DeSoto Memorial Hospital	1823	dmh.org	org
6390003	George E. Weems Memorial Hospital	4594	weemsmemorial.com	com
6390004	Leesburg Regional Medical Center	1518	cfhalliance.org	org
6390005	Florida Hospital Heartland Medical Center	255	floridahospital.com	com
6390010	Bartow Regional Medical Center	1262	bartowregional.com	com
6390018	Lower Keys Medical Center	2732	lkmc.com	com
6390023	HEALTHSOUTH Rehabilitation Hospital	2282	healthsouthlargo.com	com
6390030	Veterans Affairs Medical Center	1283	va.gov	gov
6390033	Veterans Affairs Medical Center	4625	va.gov	gov
6390034	Memorial Hospital West	2942	memorialwest.com	com
6390035	Lakeside Medical Center	433	lakesidemedical.org	org
6390037	Calhoun-Liberty Hospital	#N/A	#N/A	#N/A
6390038	Boca Raton Regional Hospital	#N/A	#N/A	#N/A
6390039	Flagler Hospital	2019	flaglerhospital.org	org
6390040	Doctors Memorial Hospital	219	doctorsmemorial.org	org
6390041	Orlando Regional South Seminole Hospital	3412	orlandohealth.com	com
6390042	Spring Hill Regional Hospital	4079	springhillregional.net	net
6390043	University Hospital and Medical Center	939	uhmchealth.com	com
6390044	University of Miami Hospital	4464	umiamihospital.com	com
6390045	West Boca Medical Center	4613	westbocamedctr.com	com
6390046	Florida Hospital Fish Memorial	2005	fhfishmemorial.org	org
6390048	Lawnwood Regional Medical Center	442	lawnwoodmed.com	com
6390050	Bethesda Memorial Hospital	1321	bethesdaweb.com	com
6390052	Sarasota Memorial Hospital	4014	smh.com	com
6390053	St. Joseph's Hospital	3973	sjbhealth.org	org
6390055	Blake Medical Center	#N/A	#N/A	#N/A
6390056	Halifax Health Medical Center of Daytona Beach	2196	halifaxhealth.org	org
6390059	Kindred Hospital North Florida	2574	khnorthflorida.com	com
6390060	Florida Hospital-Flagler	2027	floridahospitalflagler.com	com
6390061	Kindred Hospital - Central Tampa	2595	kindredcentraltampa.com	com
6390064	Manatee Memorial Hospital	2804	manateememorial.com	com
6390067	Brooksville Regional Hospital	1396	brooksvilleregional.com	com
6390068	Cape Coral Hospital	2695	leememorial.org	org
6390070	Brandon Regional Hospital	#N/A	#N/A	#N/A
6390071	Springbrook Hospital	844	springbrookhospital.org	org
6390074	J. F. K. Medical Center	#N/A	#N/A	#N/A
6390076	HEALTHSOUTH Rehabilitation Hospital of Miami	2285	healthsouthmiami.com	com
6390077	Kindred Hospital-Bay Area St. Petersburg	2618	kindredstpete.com	com
6390079	Winter Haven Hospital	4671	winterhavenhospital.org	org
6390080	Florida State Hospital	1763	fl.us	.us
6390081	Delray Medical Center	#N/A	#N/A	#N/A
6390082	Shands Jacksonville Medical Center	936	ufandshandsjax.org	org
6390084	Sacred Heart Hospital on the Emerald Coast	#N/A	#N/A	#N/A
6390085	Northwest Florida Community Hospital	614	nfch.org	org
6390086	Wuesthoff Medical Center - Melbourne	#N/A	#N/A	#N/A
6390090	Morton Plant Hospital	3124	mpmhealth.com	com
6390093	South Lake Hospital	4038	southlakehospital.com	com
6390095	Hendry Regional Medical Center	2323	hendryregional.org	org
6390097	Cape Canaveral Hospital	2244	health-first.org	org
6390098	Windmoor Healthcare of Clearwater	4664	windmoor.com	com
6390102	The Villages Health System	1519	cfhalliance.org	org
6390103	Physicians Regional Medical Center - Pine Ridge	3536	physiciansregional.com	com
6390105	Doctors Hospital	57	baptisthealth.net	net
6390106	HEALTHSOUTH Rehabilitation Hospital of Spring Hill	2299	healthsouthspringhill.com	com
6390107	HEALTHSOUTH Emerald Coast Rehabilitation Hospital	#N/A	#N/A	#N/A
6390109	Lakewood Ranch Medical Center	2661	lakewoodranchmedicalcenter.com	com
6390110	Veterans Affairs Medical Center	3040	va.gov	gov
6390111	Memorial Hospital Miramar	527	memorialmiramar.com	com
6390112	Manatee Glens Hospital and Addiction Center	#N/A	#N/A	#N/A
6390114	West Gables Rehabilitation Hospital	#N/A	#N/A	#N/A
6390115	North Okaloosa Medical Center	#N/A	#N/A	#N/A
6390117	Select Specialty Hospital-Miami	791	selectspecialtyhospitals.com	com
6390118	Seven Rivers Regional Medical Center	3899	sevenriversregional.com	com
6390119	Select Specialty Hospital-Orlando	#N/A	#N/A	#N/A
6390120	Florida Hospital Zephyrhills	#N/A	#N/A	#N/A
6390121	Select Specialty Hospital-Panama City	3874	selectspecialtyhospitals.com	com
6390122	Sister Emmanuel Hospital	#N/A	#N/A	#N/A
6390123	St. Anthony's Rehabilitation Hospital	1479	catholichealthservices.org	org
6390124	Palm Bay Hospital	#N/A	#N/A	#N/A
6390126	Manatee Palms Youth Services	2805	manateepalmsyouthservices.com	com
6390128	Marion-Citrus Mental Health Centers	#N/A	#N/A	#N/A
6390129	Kindred Hospital Ocala	#N/A	#N/A	#N/A
6390131	The Vines	#N/A	#N/A	#N/A
6390133	Focus Healthcare of Florida	4753	#VALUE!	#VALUE!
6390135	Pasco Regional Medical Center	#N/A	#N/A	#N/A
6390145	St. Luke's Hospital	#N/A	#N/A	#N/A
6390146	Select Specialty Hospital-Tallahassee	#N/A	#N/A	#N/A
6390147	Select Specialty Hospital-Pensacola	#N/A	#N/A	#N/A
6390148	Select Specialty Hospital-Palm Beach	#N/A	#N/A	#N/A
6390149	Select Specialty Hospital-Gainesville	789	selectspecialtyhospitals.com	com
6390150	Coral Springs Medical Center	1398	browardhealth.org	org
6390155	Healthmark Regional Medical Center	#N/A	#N/A	#N/A
6390160	Mease Countryside Hospital	#N/A	#N/A	#N/A
6390161	Florida Hospital DeLand	#N/A	#N/A	#N/A
6390170	Mease Hospital Dunedin	#N/A	#N/A	#N/A
6390180	Westside Regional Medical Center	986	westsideregional.com	com
6390188	Kindred Hospital the Palm Beaches	2586	khthepalmbeaches.com	com
6390190	Florida Hospital Waterman	2010	fhwat.org	org
6390200	Baptist Medical Center Nassau	1232	baptistjax.com	com
6390205	Cleveland Clinic Florida	585	clevelandclinic.org	org
6390210	Broward General Medical Center	1397	browardhealth.org	org
6390211	Atlantic Shores Hospital	46	atlanticshoreshospital.com	com
6390215	Imperial Point Medical Center	1400	browardhealth.org	org
6390222	BayCare Alliant Hospital	1272	baycare.org	org
6390223	Complex Care Hospital at Ridgelake	2717	lifecare-hospitals.com	com
6390225	North Florida Regional Medical Center	#N/A	#N/A	#N/A
6390230	Holy Cross Hospital	2366	holy-cross.com	com
6390233	Fort Lauderdale Hospital	#N/A	#N/A	#N/A
6390240	Lee Memorial Hospital	2694	leememorial.org	org
6390248	Gulf Breeze Hospital	2173	gulfbreezehospital.org	org
6390253	Fort Walton Beach Medical Center	#N/A	#N/A	#N/A
6390265	Hollywood Pavilion	2364	hollywoodpavilion.com	com
6390268	Memorial Regional Hospital South	2941	memorialregionalsouth.com	com
6390279	Malcom Randall Veterans Affairs Medical Center	3271	va.gov	gov
6390281	Campbellton Graceville Hospital	#N/A	#N/A	#N/A
6390282	Aventura Hospital and Medical Center	51	aventurahospital.com	com
6390283	Shands at the University of Florida	935	ufandshands.org	org
6390286	Heart of Florida Regional Medical Center	2313	heartofflorida.com	com
6390287	Hialeah Hospital	2337	hialeahhosp.com	com
6390290	Kindred Hospital South Florida-Hollywood	2581	khsfhollywood.com	com
6390292	Palm Springs General Hospital	708	psghosp.com	com
6390295	Memorial Regional Hospital	2940	memorialregional.com	com
6390298	South Florida State Hospital	2107	geocarellc.com	com
6390300	Homestead Hospital	58	baptisthealth.net	net
6390305	Citrus Memorial Health System	#N/A	#N/A	#N/A
6390306	Mariners Hospital	59	baptisthealth.net	net
6390308	Baptist Medical Center	1230	baptistjax.com	com
6390309	Brooks Rehabilitation Hospital	1394	brookshealth.org	org
6390323	Gulf Coast Medical Center	2696	leememorial.org	org
6390380	Mayo Clinic Jacksonville	#N/A	#N/A	#N/A
6390385	Regional Medical Center-Bayonet Point	744	rmchealth.com	com
6390390	St. Vincent's Medical Center	2476	jaxhealth.com	com
6390400	River Point Behavioral Health	3687	riverpointbehavioral.com	com
6390409	Memorial Hospital Jacksonville	525	memorialhospitaljax.com	com
6390410	Naval Hospital	#N/A	#N/A	#N/A
6390411	Baptist Medical Center Beaches	1231	baptistjax.com	com
6390440	Osceola Regional Medical Center	662	osceolaregional.com	com
6390445	Lake City Medical Center	428	lakecitymedical.com	com
6390450	Shands Lake Shore	3911	shandslakeshore.com	com
6390455	Reception and Medical Center	1762	fl.us	.us
6390459	Lake Butler Hospital Hand Surgery Center	2647	lakebutlerhospital.com	com
6390460	Veterans Affairs Medical Center	#N/A	#N/A	#N/A
6390470	Lakeland Regional Medical Center	475	lrmc.com	com
6390480	Lake Wales Medical Center	2658	lakewalesmedicalcenter.com	com
6390485	A. G. Holley State Hospital	5	#VALUE!	#VALUE!
6390486	Sun Coast Hospital	438	largomedical.com	com
6390488	Lehigh Regional Medical Center	#N/A	#N/A	#N/A
6390489	Largo Medical Center	439	largomedical.com	com
6390495	Florida Medical Center	2032	fmc-campus.com	com
6390498	Shands Live Oak	3912	shandsliveoak.com	com
6390499	Madison County Memorial Hospital	2884	mcmh.us	.us
6390505	Ed Fraser Memorial Hospital and Baker Community Health Center	1293	bcmedsvcs.com	com
6390508	Fishermen's Hospital	260	fishermenshospital.com	com
6390509	Northwest Medical Center	628	northwestmed.com	com
6390510	Jackson Hospital	2465	jacksonhosp.com	com
6390515	Kendall Regional Medical Center	415	kendallmed.com	com
6390522	Bascom Palmer Eye Institute-Anne Bates Leach Eye Hospital	60	bascompalmer.org	org
6390530	Holmes Regional Medical Center	2245	health-first.org	org
6390535	Kindred Hospital South Florida-Coral Gables	#N/A	#N/A	#N/A
6390537	Circles of Care	1598	circlesofcare.org	org
6390545	Miami Jewish Home and Hospital for Aged	#N/A	#N/A	#N/A
6390572	Mercy Hospital - A Campus of Plantation General Hospital	532	mercymiami.com	com
6390573	Jackson Health System	2464	jacksonhealth.org	org
6390578	Baptist Hospital of Miami	55	baptisthealth.net	net
6390580	HEALTHSOUTH Sea Pines Rehabilitation Hospital	2296	healthsouthseapines.com	com
6390585	Devereux Hospital and Children's Center of Florida	#N/A	#N/A	#N/A
6390610	University of Miami Hospital and Clinics	#N/A	#N/A	#N/A
6390615	North Shore Medical Center	3284	northshoremedical.com	com
6390622	Metropolitan Hospital of Miami	3035	mhmiami.com	com
6390625	Miami Children's Hospital	2864	mch.com	com
6390640	Mount Sinai Medical Center	#N/A	#N/A	#N/A
6390666	Santa Rosa Medical Center	4084	srmcfl.com	com
6390668	Bert Fish Medical Center	77	bertfish.com	com
6390669	NCH Downtown Naples Hospital	3207	nchmd.org	org
6390670	Munroe Regional Medical Center	3155	munroeregional.com	com
6390673	Twin Cities Hospital	901	tchospital.com	com
6390674	Morton Plant North Bay Hospital	3110	mortonplant.com	com
6390675	Raulerson Hospital	713	raulersonhospital.com	com
6390676	St. Catherine's Rehabilitation Hospital	1478	catholichealthservices.org	org
6390679	Willough Healthcare System	#N/A	#N/A	#N/A
6390680	Ocala Regional Medical Center	#N/A	#N/A	#N/A
6390690	Florida Hospital	2026	floridahospital.com	com
6390695	Orlando Regional Medical Center	3411	orlandohealth.com	com
6390700	Orange Park Medical Center	652	orangeparkmedical.com	com
6390727	Florida Hospital Memorial Medical Center	2028	floridahospitalmemorial.org	org
6390745	Putnam Community Medical Center	3489	pcmcfl.com	com
6390753	Palms West Hospital	671	palmswesthospital.com	com
6390765	Memorial Hospital Pembroke	2939	memorialpembroke.com	com
639076A	Palm Beach Gardens Medical Center	3479	pbgmc.com	com
6390775	Bay Medical Center	1282	baymedical.org	org
6390776	Gulf Coast Medical Center	273	gcmc-pc.com	com
6390792	Baptist Hospital	1876	ebaptisthealthcare.org	org
6390793	West Florida Hospital	981	westfloridahospital.com	com
6390830	Sacred Heart Hospital of Pensacola	3743	sacred-heart.org	org
6390840	Naval Hospital	2903	navy.mil	mil
6390842	Doctor's Memorial Hospital	1828	doctorsmemorial.com	com
6390843	Plantation General Hospital	691	plantationgeneral.com	com
6390845	South Florida Baptist Hospital	3972	sjbhealth.org	org
6390846	St. Lucie Medical Center	874	stluciemed.com	com
6390848	Charlotte Regional Medical Center	1529	charlotteregional.com	com
6390849	North Broward Medical Center	1399	browardhealth.org	org
6390851	Peace River Regional Medical Center	3500	peaceriverregional.com	com
6390865	Fawcett Memorial Hospital	253	fawcetthospital.com	com
6390870	Wuesthoff Medical Center - Rockledge	4707	wuesthoff.com	com
6390895	St. Cloud Regional Medical Center	4125	stcloudregional.com	com
6390900	All Children's Hospital	1081	allkids.org	org
6390910	Edward White Hospital	#N/A	#N/A	#N/A
6390930	Bayfront Medical Center	1273	bayfront.org	org
6390932	Northside Hospital and Heart Institute	626	northsidehospital.com	com
6390935	Palms of Pasadena Hospital	3441	palmspasadena.com	com
6390940	St. Anthony's Hospital	854	stanthonys.com	com
6390944	St. Petersburg General Hospital	877	stpetegeneral.com	com
6390955	Central Florida Regional Hospital	134	centralfloridaregional.com	com
6390956	Doctors Hospital of Sarasota	220	doctorsofsarasota.com	com
6390965	Sebastian River Medical Center	3858	sebastianrivermedical.com	com
6390975	Highlands Regional Medical Center	2343	highlandsregional.com	com
6390990	HEALTHSOUTH Rehabilitation Hospital of Sarasota	2294	healthsouthsarasota.com	com
6390993	Larkin Community Hospital	#N/A	#N/A	#N/A
6390994	South Miami Hospital	56	baptisthealth.net	net
6390995	Shands Starke Regional Medical Center	3913	shandsstarke.com	com
6390997	Oak Hill Hospital	637	oakhillhospital.com	com
6391000	Martin Memorial Health Systems	2827	martinhealth.org	org
6391015	HEALTHSOUTH Sunrise Rehabilitation Hospital	2300	healthsouthsunrise.com	com
6391030	Tallahassee Memorial HealthCare	#N/A	#N/A	#N/A
6391033	Capital Regional Medical Center	117	capitalregionalmedicalcenter.com	com
6391055	HEALTHSOUTH Rehabilitation Hospital of Tallahassee	2301	healthsouthtallahassee.com	com
6391060	Tampa General Hospital	#N/A	#N/A	#N/A
6391069	H. Lee Moffitt Cancer Center and Research Institute	3089	moffitt.org	org
6391090	Memorial Hospital of Tampa	#N/A	#N/A	#N/A
6391095	Shriners Hospitals for Children, Tampa	3954	shrinershospitalsforchildren.org	org
6391097	Town and Country Hospital	#N/A	#N/A	#N/A
6391103	University Community Hospital	1904	elevatinghealthcare.org	org
6391105	Helen Ellis Memorial Hospital	2007	fhnorthpinellas.com	com
6391106	James A. Haley Veterans Hospital	4305	va.gov	gov
6391108	Parrish Medical Center	3470	parrishmed.com	com
6391118	U. S. Air Force Regional Hospital	1893	af.mil	mil
6391119	Venice Regional Medical Center	4527	veniceregional.com	com
6391120	Indian River Medical Center	2456	irmc.cc	.cc
6391122	Florida Hospital Wauchula	256	floridahospital.com	com
6391125	HEALTHSOUTH Treasure Coast Rehabilitation Hospital	2303	healthsouthtreasurecoast.com	com
6391128	Columbia Hospital	#N/A	#N/A	#N/A
6391130	Good Samaritan Medical Center	2138	goodsamaritanmc.com	com
6391135	Oakwood Center of the Palm Beaches, Inc.	2498	jeromegoldencenter.org	org
6391140	St. Mary's Medical Center	#N/A	#N/A	#N/A
6391146	Tri-County Hospital - Williston	919	tricountyhosp.com	com
6391150	Health Central	2249	healthcentral.org	org
6391155	Wellington Regional Medical Center	4599	wellingtonregional.com	com
6391450	Englewood Community Hospital	238	englewoodcommhospital.com	com
6393411	Jupiter Medical Center	2520	jupitermed.com	com
6394000	Coral Gables Hospital	1685	coralgableshospital.com	com
6394001	Palmetto General Hospital	3440	palmettogeneral.com	com
6394020	South Bay Hospital	829	southbayhospital.com	com
6398093	Community Hospital	#N/A	#N/A	#N/A
6399040	Kindred Hospital South Florida-Fort Lauderdale	2570	khfortlauderdale.com	com
6399075	Specialty Hospital Jacksonville	837	specialtyhospitaljax.com	com
6399090	Jay Hospital	#N/A	#N/A	#N/A
6399145	Westchester General Hospital	4615	westchesterhospital.com	com
6399235	University Community Hospital-Carrollwood	1905	elevatinghealthcare.org	org
6399240	Kindred Hospital Bay Area -Tampa	2585	khtampa.com	com
6410001	Arrowhead Behavioral Health Hospital	1131	arrowheadbehavioral.com	com
6410002	Belmont Pines Hospital	#N/A	#N/A	#N/A
6410008	James Cancer Hospital and Solove Research Institute	#N/A	#N/A	#N/A
6410010	Akron General Medical Center	#N/A	#N/A	#N/A
6410012	Summa Health System	4252	summahealth.org	org
6410013	Northside Medical Center	3287	northsidemedicalcenter.net	net
6410014	Mercy Regional Medical Center	2997	mercyonline.org	org
6410015	Firelands Regional Health System	2012	firelands.com	com
6410016	MedCentral - Mansfield Hospital	2904	medcentral.org	org
6410017	Blanchard Valley Health System	1412	bvhealthsystem.org	org
6410018	South Pointe Hospital	592	clevelandclinic.org	org
6410019	Trinity Health System	4397	trinityhealth.com	com
6410020	Genesis HealthCare System	2102	genesishcs.org	org
6410021	Appalachian Behavioral Healthcare	3027	oh.us	.us
6410022	Upper Valley Medical Center	4504	uvmc.com	com
6410024	Northcoast Behavioral Healthcare System	#N/A	#N/A	#N/A
6410027	St. Vincent Charity Medical Center	4244	stvincentcharity.com	com
6410032	Bay Park Community Hospital	#N/A	#N/A	#N/A
6410033	Regency Hospital of Akron	3647	regencyhospital.com	com
6410036	Institute for Orthopaedic Surgery	2449	ioshospital.com	com
6410037	Mahoning Valley Hospital	#N/A	#N/A	#N/A
6410038	Specialty Hospital of Lorain	#N/A	#N/A	#N/A
6410039	LifeCare Hospital of Dayton	#N/A	#N/A	#N/A
6410040	Edwin Shaw Rehab	#N/A	#N/A	#N/A
6410042	Holzer Medical Center - Jackson	#N/A	#N/A	#N/A
6410043	Mount Carmel New Albany Surgical Hospital	#N/A	#N/A	#N/A
6410045	Regency Hospital of Cincinnati	3648	regencyhospital.com	com
6410046	Select Specialty Hospital-Cincinnati	#N/A	#N/A	#N/A
6410047	Mercy Hospital of Defiance	#N/A	#N/A	#N/A
6410048	Acute Care Specialty Hospital of Aultman	#N/A	#N/A	#N/A
6410049	Community Hospital	#N/A	#N/A	#N/A
6410051	Greenbriar Rehabilitation Hospital	176	communicarehealth.com	com
6410052	Kindred Hospital Cleveland - Gateway	#N/A	#N/A	#N/A
6410054	Kindred Hospital-Dayton	2566	khdayton.com	com
6410055	Akron Children's Hospital	#N/A	#N/A	#N/A
6410056	Triumph Hospital Mansfield	#N/A	#N/A	#N/A
6410057	Triumph Hospital Lima	#N/A	#N/A	#N/A
6410059	Select Specialty Hospital-Columbus	#N/A	#N/A	#N/A
6410062	Select Specialty Hospital-Youngstown	#N/A	#N/A	#N/A
6410064	Select Specialty Hospital-Zanesville	#N/A	#N/A	#N/A
6410066	Select Specialty Hospital-Akron	#N/A	#N/A	#N/A
6410067	Butler County Medical Center	#N/A	#N/A	#N/A
6410068	Acuity Specialty Hospital - Ohio Valley	#N/A	#N/A	#N/A
6410069	Ohio Hospital for Child and Adolescent Psychiatry	#N/A	#N/A	#N/A
6410071	Barix Clinics of Ohio	#N/A	#N/A	#N/A
6410072	UC Health Surgical Hospital	#N/A	#N/A	#N/A
6410073	The Medical Center at Elizabeth Place	#N/A	#N/A	#N/A
6410074	St. Elizabeth Boardman Health Center	#N/A	#N/A	#N/A
6410075	Lindner Center of HOPE	2725	lindnercenterofhope.org	org
6410076	Ten Lakes Center	4323	tenlakescenter.com	com
6410077	West Chester Hospital	977	uchealth.com	com
6410078	Medical Center of Newark	#N/A	#N/A	#N/A
6410079	Select Specialty Hospital-Canton	787	selectspecialtyhospitals.com	com
6410080	Alliance Community Hospital	#N/A	#N/A	#N/A
6410081	Dublin Methodist Hospital	3368	ohiohealth.com	com
6410110	Samaritan Regional Health System	768	samaritanhospital.org	org
6410120	Ashtabula County Medical Center	1016	acmchealth.org	org
6410139	Regency Hospital Cleveland East	3649	regencyhospital.com	com
6410140	O'Bleness Memorial Hospital	#N/A	#N/A	#N/A
6410150	Summa Barberton Citizens Hospital	4253	summahealth.org	org
6410155	Mercy Hospital Clermont	1865	e-mercy.com	com
6410160	Barnesville Hospital Association	1256	barnesvillehospital.com	com
6410165	Mary Rutan Hospital	481	maryrutan.org	org
6410170	University Hospitals Bedford Medical Center	4446	uhhospitals.org	org
6410180	Belmont Community Hospital	4638	wheelinghospital.org	org
6410190	Bellevue Hospital	1309	bellevuehospital.com	com
6410196	Regency Hospital of Toledo	3650	regencyhospital.com	com
6410197	Regency Hospital of Columbus	#N/A	#N/A	#N/A
6410199	Ahuja Medical Center	#N/A	#N/A	#N/A
6410200	Southwest General Health Center	4289	swgeneral.com	com
6410205	Veterans Affairs Medical Center	1613	va.gov	gov
6410207	Three Gables Surgery Center	#N/A	#N/A	#N/A
6410208	Advanced Specialty Hospital	28	advancedspecialtyhospitals.com	com
6410217	Wood County Hospital	4687	woodcountyhospital.org	org
6410225	Community Hospitals and Wellness Centers	1593	chwchospital.com	com
6410240	Bucyrus Community Hospital	1291	bchonline.org	org
6410243	Harrison Community Hospital	2220	harrisoncommunity.com	com
6410265	Southeastern Ohio Regional Medical Center	803	seormc.org	org
6410280	Aultman Hospital	48	aultman.org	org
6410290	Mercy Medical Center	1432	cantonmercy.org	org
6410297	Diley Ridge Medical Center	#N/A	#N/A	#N/A
6410335	University Hospitals Geauga Regional Hospital	4448	uhhospitals.org	org
6410336	University Hospitals Extended Care Campus	#N/A	#N/A	#N/A
6410340	Adena Health System	1021	adena.org	org
6410370	Veterans Affairs Medical Center	#N/A	#N/A	#N/A
6410382	Bethesda North Hospital	4395	trihealth.com	com
6410391	Cincinnati Children's Hospital Medical Center	1597	cincinnatichildrens.org	org
6410430	Christ Hospital	4350	thechristhospital.com	com
6410435	University Hospital	943	uchealth.com	com
6410465	Drake Center	225	uchealth.com	com
6410490	Good Samaritan Hospital	#N/A	#N/A	#N/A
6410550	Summit Behavioral Healthcare	3029	oh.us	.us
6410580	Mercy Hospital Anderson	1866	e-mercy.com	com
6410582	Mercy Hospital Mount Airy	1868	e-mercy.com	com
6410587	Mercy Hospital Western Hills	#N/A	#N/A	#N/A
6410622	Shriners Hospitals for Children, Shriners Burns Hospital, Cincinnati	3943	shrinershospitalsforchildren.org	org
6410625	Veterans Affairs Medical Center	1596	va.gov	gov
6410630	Berger Health System	#N/A	#N/A	#N/A
6410650	Cleveland Clinic Children's Hospital for Rehabilitation	583	clevelandclinic.org	org
6410655	MetroHealth Medical Center	3017	metrohealth.org	org
6410670	Cleveland Clinic Foundation	584	clevelandclinic.org	org
6410695	Euclid Hospital	586	clevelandclinic.org	org
6410710	Fairview Hospital	#N/A	#N/A	#N/A
6410730	Grace Hospital	287	gracehospital.org	org
6410743	Huron Hospital	593	clevelandclinic.org	org
6410780	Lutheran Hospital	589	clevelandclinic.org	org
6410805	Parma Community General Hospital	3468	parmahospital.org	org
6410855	Mercy Hospital Fairfield	1867	e-mercy.com	com
6410920	University Hospitals Case Medical Center	4445	uhhospitals.org	org
6410945	Hillcrest Hospital	587	clevelandclinic.org	org
6410947	Mercer County Joint Township Community Hospital	#N/A	#N/A	#N/A
6410950	Nationwide Children's Hospital	3197	nationwidechildrens.org	org
6410952	Doctors Hospital	#N/A	#N/A	#N/A
6410960	Twin Valley Behavioral Healthcare	3030	oh.us	.us
6411010	Grant Medical Center	3370	ohiohealth.com	com
6411035	Mount Carmel	3119	mountcarmelhealth.com	com
6411060	Mount Carmel St. Ann's	3120	mountcarmelhealth.com	com
6411100	Ohio State University Medical Center	517	osu.edu	edu
6411110	Riverside Methodist Hospital	3373	ohiohealth.com	com
6411120	University Hospitals Conneaut Medical Center	4447	uhhospitals.org	org
6411130	Coshocton County Memorial Hospital	#N/A	#N/A	#N/A
6411160	Children's Medical Center	1557	childrensdayton.org	org
6411173	Sycamore Medical Center	2555	ketteringhealth.org	org
6411180	Good Samaritan Hospital	2139	goodsamdayton.org	org
6411182	Grandview Medical Center	2553	ketteringhealth.org	org
6411190	Miami Valley Hospital	3041	miamivalleyhospital.org	org
6411218	Wright Patterson Medical Center	4693	af.mil	mil
6411220	Veterans Affairs Medical Center	1760	va.gov	gov
6411230	Defiance Regional Medical Center	3588	promedica.org	org
6411245	Grady Memorial Hospital	3369	ohiohealth.com	com
6411250	Twin City Hospital	4403	trinitytwincity.org	org
6411260	Union Hospital	4472	unionhospital.org	org
6411280	East Liverpool City Hospital	1902	elch.org	org
6411290	EMH Elyria Medical Center	1919	emh-healthcare.org	org
6411325	Fostoria Community Hospital	3587	promedica.org	org
6411340	Memorial Hospital	2063	fremontmemorial.org	org
6411350	Galion Community Hospital	2081	galionhospital.org	org
6411370	Holzer Medical Center	2371	holzer.org	org
6411375	Marymount Hospital	590	clevelandclinic.org	org
6411376	University Hospitals Geneva Medical Center	4444	uhgeneva.org	org
6411377	Brown County General Hospital	1296	bcrhc.org	org
6411385	Adena Greenfield Medical Center	1022	adena.org	org
6411390	St. Francis Health Care Centre	1914	elmwoodcommunities.com	com
6411400	Wayne Hospital	968	waynehealthcare.org	org
6411405	Fort Hamilton Hospital	417	ketteringhealth.org	org
[truncated: 4,335 more rows]

## Sheet: Table 1
	Accesibility		Content Dimension		Marketing Dimension		Technology Dimension		Usability Dimension		Overall
	Score	Rank	Score	Rank	Score	Rank	Score	Rank	Score	Rank	Averaged Rank	Overall Rank
jaxhealth.com	8.5	15	7.5	61	7.3	52	8.3	14	7.9	6	29.6	1
avera.org	8.1	44	7.5	61	7.5	30	8.2	22	7.8	13	34	2
mercycare.org	8.7	6	7.5	61	7.3	52	7.9	51	7.9	6	35.2	3
nationaljewish.org	8.2	33	7.5	61	7.8	7	7.8	70	7.9	6	35.4	4
nmh.org	7.8	91	7.7	19	8.1	2	7.8	70	8	1	36.6	5
pellahealth.org	8.7	6	7.4	107	7.2	72	8.5	5	7.9	6	39.2	6
uabmedicine.org	8	58	7.5	61	7.6	19	7.9	51	7.8	13	40.4	7
nebraskamed.com	8.2	33	7.4	107	7.5	30	8.1	29	7.8	13	42.4	8
slhn.org	8.6	9	7.4	107	7	107	8.3	14	7.9	6	48.6	9
stlukescr.org	7.8	91	7.6	40	7.3	52	7.8	70	7.6	26	55.8	10
tricitymed.org	8.2	33	7.5	61	6.9	140	8.1	29	7.7	18	56.2	11
midmichigan.org	8.6	9	7.2	256	7.8	7	8.3	14	8	1	57.4	12
baptistonline.org	8.9	2	7.2	256	7.4	41	8.4	9	8	1	61.8	13
crozer.org	8.8	4	7.3	167	6.9	140	8.7	1	7.9	6	63.6	14
jhsmh.org	8	58	7.3	167	7.1	82	8	36	7.5	38	76.2	15
neabaptist.com	9	1	7.3	167	6.7	205	8.5	5	7.7	18	79.2	16
stjohnprovidence.org	7.7	126	7.4	107	7.1	82	7.9	51	7.5	38	80.8	17
stanthonysmedcenter.com	8.5	15	7.2	256	6.9	140	8.5	5	7.6	26	88.4	18
sutterhealth.org	7.2	381	7.5	61	7.8	7	7.8	70	7.8	13	106.4	19
southernregional.org	8.1	44	7.2	256	6.8	173	8	36	7.6	26	107	20
nkch.org	8.2	33	7.2	256	6.9	140	7.8	70	7.5	38	107.4	21
ynhh.org	7.6	163	7.2	256	7.6	19	7.7	99	7.6	26	112.6	22
augustahealth.com	8.7	6	7.3	167	6.3	372	8.5	5	7.6	26	115.2	23
sthelenahospitals.org	8.3	24	7.4	107	6.3	372	8.1	29	7.3	65	119.4	24
cheshire-med.com	7.7	126	7.3	167	6.8	173	7.8	70	7.3	65	120.2	25
mymethodist.net	8.4	19	7.1	398	6.8	173	8.1	29	7.7	18	127.4	26
paloscommunityhospital.org	8.1	44	7.2	256	6.8	173	7.6	118	7.4	52	128.6	27
mills-peninsula.org	7.1	442	8	7	7.5	30	7.5	151	7.7	18	129.6	28
cpmc.org	7.1	442	7.5	61	7.5	30	7.7	99	7.7	18	130	29
amh.org	8.9	2	7	538	7	107	8.7	1	7.9	6	130.8	30
whitememorial.com	8.3	24	7.1	398	6.8	173	8.2	22	7.5	38	131	31
thedacare.org	7.3	307	7.5	61	7	107	7.5	151	7.5	38	132.8	32
adventisthealthcare.com	8	58	7.2	256	7.2	72	7.2	241	7.4	52	135.8	33
ketteringhealth.org	8	58	7.2	256	6.4	329	8.3	14	7.6	26	136.6	34
iowahealth.org	7.5	213	7.7	19	7.6	19	6.7	355	7.1	115	144.2	35
lexmed.com	8.1	44	7.2	256	6.9	140	7.3	205	7.2	92	147.4	36
nyhq.org	7.4	250	7.7	19	6.6	249	7.5	151	7.1	115	156.8	37
bethesdaweb.com	7.6	163	7.2	256	6.7	205	7.7	99	7.3	65	157.6	38
integrisok.com	7.9	72	7.4	107	7.1	82	6.5	413	7.1	115	157.8	39
porthuronhospital.org	7.6	163	7.1	398	6.9	140	8	36	7.4	52	157.8	39
missionrmc.org	7.4	250	7.2	256	6.8	173	7.9	51	7.3	65	159	41
mercy.net	8	58	6.9	684	7.6	19	7.9	51	7.7	18	166	42
harthosp.org	7.9	72	7.2	256	7.5	30	6.5	413	7.3	65	167.2	43
genesishealth.com	8	58	7.1	398	6.5	293	7.9	51	7.5	38	167.6	44
bozemandeaconess.org	7.8	91	7.5	61	6.7	205	6.8	331	6.9	178	173.2	45
cancercenter.com	7.1	442	7.3	167	7.7	14	7.3	205	7.5	38	173.2	45
memorialhealth.us	7.6	163	7.3	167	7.6	19	6.5	413	7.1	115	175.4	47
comhs.org	8.1	44	7	538	6.5	293	8.4	9	7.6	26	182	48
sharp.com	7.3	307	7.5	61	7.5	30	6.4	438	7.2	92	185.6	49
allinahealth.org	7.6	163	7.4	107	6.6	249	7.1	266	7	146	186.2	50
multicare.org	6.7	709	7.9	10	6.9	140	8	36	7.5	38	186.6	51
iuhealth.org	8.1	44	6.9	684	7.8	7	7.4	173	7.5	38	189.2	52
crmchealth.org	7.6	163	7.2	256	6.3	372	7.8	70	7.2	92	190.6	53
bonsecours.com	7.5	213	7	538	7	107	7.8	70	7.6	26	190.8	54
rushcopley.com	8.8	4	6.8	876	7.2	72	8.7	1	7.8	13	193.2	55
pamf.org	6.9	570	8.2	4	8	4	6.7	355	7.5	38	194.2	56
mayoclinic.org	8	58	6.8	876	8.5	1	7.9	51	8	1	197.4	57
asante.org	7.9	72	7.1	398	6.3	372	7.8	70	7.2	92	200.8	58
urmc.rochester.edu	7.6	163	7	538	7.6	19	7.1	266	7.6	26	202.4	59
sonoramedicalcenter.org	7.4	250	7.5	61	6	544	7.9	51	7.1	115	204.2	60
altabates.org	7.1	442	7.7	19	6.4	329	7.6	118	7.1	115	204.6	61
svch.net	7.6	163	7.3	167	6.5	293	7.1	266	7	146	207	62
ucsfhealth.org	8.2	33	6.8	876	7.5	30	7.8	70	7.6	26	207	62
northshorelij.com	7	506	7.5	61	7.5	30	6.6	378	7.3	65	208	64
adena.org	7.8	91	7.1	398	6.5	293	7.4	173	7.2	92	209.4	65
stemc.org	7.8	91	7.3	167	6.2	419	7.3	205	6.9	178	212	66
emoryhealthcare.org	7.6	163	6.8	876	8.1	2	8.2	22	8	1	212.8	67
scripps.org	6.8	631	8.3	3	7.9	5	6.6	378	7.3	65	216.4	68
montefiore.org	6.9	570	7.2	256	7.2	72	7.5	151	7.4	52	220.2	69
southernoceanmedicalcenter.com	7.6	163	7.4	107	5.9	616	7.8	70	7	146	220.4	70
chomp.org	8.6	9	7	538	6.3	372	7.6	118	7.3	65	220.4	70
meriter.com	7.7	126	6.8	876	7.7	14	7.8	70	7.6	26	222.4	72
westhoustonmedical.com	7.5	213	7.4	107	6.4	329	7	287	6.9	178	222.8	73
rrmc.org	8.4	19	7.2	256	5.7	755	8.2	22	7.3	65	223.4	74
essentiahealth.org	7	506	8.6	1	7.1	82	6.4	438	7.2	92	223.8	75
genesishcs.org	8.3	24	6.8	876	6.9	140	8.1	29	7.4	52	224.2	76
guthrie.org	8.3	24	7.2	256	6.3	372	6.6	378	7.2	92	224.4	77
beloithealthsystem.org	7.7	126	7.1	398	6.2	419	7.7	99	7.2	92	226.8	78
tuomey.com	7.2	381	7.4	107	6.2	419	7.7	99	7	146	230.4	79
miamivalleyhospital.org	7.8	91	7	538	6.8	173	7.4	173	6.9	178	230.6	80
carilionclinic.org	7.4	250	6.9	684	7.2	72	7.7	99	7.4	52	231.4	81
parmahospital.org	7.4	250	7	538	6.7	205	7.6	118	7.3	65	235.2	82
winonahealth.org	8.1	44	6.8	876	7.1	82	7.6	118	7.3	65	237	83
greenhosp.org	7.2	381	7.1	398	6.7	205	7.6	118	7.2	92	238.8	84
brighamandwomens.org	7.3	307	7.7	19	7.1	82	5.9	676	7.1	115	239.8	85
sibley.org	7.8	91	7.1	398	6.8	173	6.6	378	6.9	178	243.6	86
robinsonmemorial.org	7.6	163	7.6	40	5.9	616	7.4	173	6.8	232	244.8	87
ochsner.org	7.2	381	7.1	398	7.3	52	6.8	331	7.3	65	245.4	88
emhc.org	7.3	307	7	538	6.6	249	7.8	70	7.3	65	245.8	89
sutterlakeside.org	6.9	570	7.5	61	6.3	372	7.6	118	7.1	115	247.2	90
danburyhospital.org	6.7	709	7.4	107	6.6	249	7.6	118	7.3	65	249.6	91
regionshospital.com	8.3	24	6.7	1082	7.7	14	7.6	118	7.5	38	255.2	92
riversidehealthcare.org	7.6	163	7.1	398	7.4	41	6.2	530	7	146	255.6	93
marylanning.org	7.3	307	7.4	107	5.8	681	7.8	70	7.1	115	256	94
wpahs.org	8	58	6.7	1082	7.8	7	7.8	70	7.3	65	256.4	95
northshore.org	7.5	213	6.9	684	7.2	72	7.1	266	7.4	52	257.4	96
holy-cross.com	7	506	8	7	7.1	82	6.1	579	7.1	115	257.8	97
medicalcityhospital.com	7.2	381	7.5	61	6.9	140	6.2	530	6.9	178	258	98
evergreenhealth.com	7.3	307	7.1	398	6.7	205	7.1	266	7.1	115	258.2	99
baptist-health.org	7	506	7.2	256	7	107	6.9	309	7.1	115	258.6	100
